# Supplementary material for: An Aggrephagy-Related LncRNA Signature for the Prognosis of Pancreatic Adenocarcinoma
Source: Genes (Basel). 2023 Jan 2;14(1):124. doi: 10.3390/genes14010124 (PMC9859148; doi:10.3390/genes14010124)
Supplement: Supplementary file 1 [file genes-14-00124-s001.zip]

Archive with 11 entries (11 files):
- FigureS1.pdf
- FigureS2.tif
- FigureS3.tif
- FigureS4.tif
- Supplementary Figures.docx
- table S1.xls
- table S2.xls
- table S3.xls
- table S4.xls
- table S5.xls
- table S6.xls
