# Supplementary material for: An Aggrephagy-Related LncRNA Signature for the Prognosis of Pancreatic Adenocarcinoma
Source: Genes (Basel). 2023 Jan 2;14(1):124. doi: 10.3390/genes14010124 (PMC9859148; doi:10.3390/genes14010124)
Supplement: Supplementary file 1 [file genes-14-00124-s001.zip › table S1.xls]

## Sheet: Supplementary Table1
ARL13B
CETN1
CFTR
DYNC1H1
DYNC1I1
DYNC1I2
DYNC1LI1
DYNC1LI2
DYNLL1
DYNLL2
HDAC6
HSF1
HSP90AA1
IFT88
PARK7
PCNT
PRKN
RPS27A
TUBA1A
TUBA1B
TUBA1C
TUBA3C
TUBA3D
TUBA3E
TUBA4A
TUBA4B
TUBA8
TUBAL3
TUBB1
TUBB2A
TUBB2B
TUBB3
TUBB4A
TUBB4B
TUBB6
TUBB8
TUBB8B
UBA52
UBB
UBC
UBE2N
UBE2V1
VCP
VIM
