# Supplementary material for: An Aggrephagy-Related LncRNA Signature for the Prognosis of Pancreatic Adenocarcinoma
Source: Genes (Basel). 2023 Jan 2;14(1):124. doi: 10.3390/genes14010124 (PMC9859148; doi:10.3390/genes14010124)
Supplement: Supplementary file 1 [file genes-14-00124-s001.zip › table S2.xls]

## Sheet: Supplementary Table2
ID	TCGA-HV-A5A3-11A-11R-A26U-07	TCGA-YB-A89D-11A-11R-A36G-07	TCGA-H6-A45N-11A-12R-A26U-07	TCGA-H6-8124-11A-01R-2404-07	TCGA-HZ-8002-01A-11R-2204-07	TCGA-3A-A9IN-01A-11R-A39D-07	TCGA-HZ-8519-01A-11R-2404-07	TCGA-FB-AAPY-01A-11R-A41B-07	TCGA-IB-A7LX-01A-12R-A36G-07	TCGA-XN-A8T5-01A-12R-A36G-07	TCGA-3A-A9IX-01A-11R-A41B-07	TCGA-3A-A9IB-01A-21R-A39D-07	TCGA-IB-7646-01A-11R-2156-07	TCGA-2J-AAB4-01A-12R-A41B-07	TCGA-3A-A9IH-01A-12R-A39D-07	TCGA-IB-7890-01A-12R-2204-07	TCGA-IB-AAUO-01A-12R-A38C-07	TCGA-HZ-A77O-01A-11R-A33R-07	TCGA-FB-AAPQ-01A-11R-A41B-07	TCGA-3A-A9IL-01A-11R-A38C-07	TCGA-HZ-8638-01A-11R-2404-07	TCGA-FB-AAPS-01A-12R-A39D-07	TCGA-IB-A7M4-01A-11R-A36G-07	TCGA-IB-8126-01A-11R-2404-07	TCGA-HZ-8636-01A-21R-2404-07	TCGA-US-A77J-01A-11R-A32O-07	TCGA-HZ-A8P0-01A-11R-A36G-07	TCGA-IB-AAUS-01A-12R-A38C-07	TCGA-3E-AAAZ-01A-11R-A38C-07	TCGA-HZ-8001-01A-11R-2204-07	TCGA-S4-A8RO-01A-12R-A37L-07	TCGA-IB-7889-01A-11R-2156-07	TCGA-FB-AAPP-01A-12R-A41B-07	TCGA-FB-A4P6-01A-12R-A26U-07	TCGA-2L-AAQE-01A-11R-A39D-07	TCGA-IB-A5SO-01A-11R-A32O-07	TCGA-FB-AAPU-01A-31R-A41B-07	TCGA-IB-7886-01A-11R-2156-07	TCGA-2J-AABR-01A-11R-A41B-07	TCGA-XD-AAUL-01A-21R-A39D-07	TCGA-F2-A8YN-01A-11R-A37L-07	TCGA-HZ-A49I-01A-12R-A26U-07	TCGA-2J-AABE-01A-12R-A41B-07	TCGA-2J-AAB8-01A-12R-A41B-07	TCGA-US-A774-01A-21R-A32O-07	TCGA-IB-AAUV-01A-11R-A38C-07	TCGA-2J-AABK-01A-31R-A41B-07	TCGA-FB-A5VM-01A-11R-A32O-07	TCGA-3A-A9I7-01A-21R-A38C-07
AP000345.2	1.6939	1.3798	2.3226	0.5344	1.2123	1.3124	0.7136	0.793	1.2794	1.7092	0.5471	0.4984	0	1.2038	0.7753	0.7008	1.3532	0.1695	0.6546	0.5549	0.3889	1.4411	0.2652	0.4344	0.4928	0.7395	1.2746	1.4301	0.671	0.9929	0.8191	0.8936	0.0915	2.4194	1.015	2.258	0.0454	0.7052	1.0696	1.2055	0.5701	1.0488	0.5938	0.7173	0.3313	1.4258	1.0493	0.9338	0.7619
WWC2-AS1	1.2361	0	0.4604	0.858	0.5122	0	0.0909	0.1415	0	0	0.5324	0.2964	0.2025	0	0.2766	0	0.1574	0.1512	0	0.165	0.2081	0	0	0.634	0.1465	0	0	0	0	0.3985	0.1992	0.6642	0	0	0	0	0	0.3431	0.2385	0	0	0	0	0	0	0	0.2441	0	0
LINC01833	0.043	0.07	0	0.0298	0.3206	0.6213	0.7685	0.4871	0.4167	2.028	0.0972	0.0155	2.1979	1.462	1.1544	0.0734	1.1334	0.2997	0.5178	0	0.0109	0.071	0.0185	0.0221	2.9808	0.0826	4.1409	0.0363	0.0144	0.4851	7.9828	0.1386	0.7404	0.0643	16.549	0.5482	1.0268	0.0179	0.1244	0.0337	0.0884	0.0225	0	4.2052	0.0308	0.2388	1.8468	2.5896	0.0456
LIF-AS1	0	0	0.1151	0	0.1707	0.0763	0.1819	0.0707	0.6656	1.029	0.0665	0.0741	0.3038	0.2416	0.2766	0.1172	0.4723	0.0756	0.4379	0	0.052	0.2268	0	0.1585	0.293	0.0989	0.3101	0.4348	0.0691	0.9963	0.2989	0.3321	0	0.1541	0.2716	0.197	0.243	0.1715	0	0.1613	0	1.2952	0.227	0	0.1477	0.3815	0	0.2499	0.2184
KCNJ6-AS1	0	0.1899	5.7306	0.3237	0.1932	2.2462	0.9261	0	0	0	0	0	0	0	0.4695	0	0	0	0.3303	2.2402	0	0	0	0	0	0.4478	0	0.1968	0	0.1503	0	0	0	0	0	0.1486	0	0	0	0	0.1918	0.4886	0	0	0	0.6908	0.2763	0	0.1648
AC004466.1	0.6165	0.1256	0.6027	0.1605	0.0639	0.0571	0.102	0.3175	0.2846	0.5132	0.1494	0.2772	0	0.1205	0.0517	0	0.53	0.1131	0	0	0.1947	0.0848	0.0664	0	0.1644	0.148	0.174	0.2603	0.2583	0.0994	0.1491	0	0	0.5766	0	0.0983	0.0909	0.1925	0.0892	0.1207	0.1902	0.4038	0.0849	0.1436	0.1105	0.3996	0.3196	0.0623	0
AC025048.4	0.7144	1.9398	4.1241	1.2398	0.296	1.6767	1.2613	1.1446	0.8793	0.6608	2.3077	0.4282	0.9365	0.2793	0.6395	1.0838	0.6369	0.2621	0.1687	1.9069	1.5037	1.0488	1.0253	0.3664	1.7782	1.9441	0.1792	2.1111	0.7983	0.691	1.2667	1.5355	0.2829	1.069	0.9418	0.9869	0.5618	0.7932	0.5514	1.0254	0.6857	1.6219	0.9183	0.4437	0.3416	0.3528	0.4939	0.6739	0.2525
ST3GAL5-AS1	0.9352	0.4444	2.3509	0.7032	0.9041	0.7508	1.0663	0.3746	0.5036	0.4325	0.4028	0.2803	0.1532	0.4265	0.4185	0.798	0.1191	0.1144	0	2.3089	0.7086	0.9438	0.2684	0.4797	0.2771	0.8982	0.2932	0.2632	0.2612	0.8543	0.3015	0.2512	0	1.2827	0.137	1.1427	0.1379	0.3245	0.4511	0.9761	0.3847	0.3266	0.4293	0.726	0.5589	0.5772	0.6003	0.189	0.5508
AL355304.1	0.5347	0.3941	1.6499	0.5479	0.3587	0.2264	0.4158	0.2797	0.4936	0.3956	0.3783	0.1282	0.2253	0.3583	0.1367	0.1159	0.5253	0.1495	0.2886	0.5097	0.2701	0.5046	0.1973	0.3004	0.1992	0.3423	0.0575	0.3869	0.256	0.2298	0.0985	0.1313	0.0605	0.7238	0.3356	0.3409	0.1201	0.4452	0.8548	0.2192	0.1676	0.2134	0.1683	0.1897	0.3469	0.4715	0.3017	0.2882	0.162
AC010320.3	1.3034	0.7584	2.9125	1.1632	0.7715	0.276	0.9862	0.3835	1.2032	1.24	0.2406	0.5357	0.7323	0.5822	0.875	0.2119	0.996	0	0	1.1928	0.5644	1.64	0.481	0.764	1.3241	1.2518	0	0.9432	0.1248	0.3602	2.1609	0	0.2212	0.8358	0.3273	1.5432	0.6589	0.6202	1.5089	0.4373	1.685	0.5853	0.8206	0.3469	2.4035	0.8275	0.5516	0.4516	0.5264
AC103855.3	0	0	0.1535	0	0	0	0	0	0	0	0	0	0	0	0	0	0	0	0	0	0	0	0	0	0	0	0	0	0	0	0	0	0	0	0	0	0	0	0	0	0	0	0	0	0	0	0	0	0
SATB2-AS1	0.1248	0.339	0.031	0.1733	0.2414	0.3495	0.1469	0.5619	1.6903	0.3541	0.3047	0.429	1.5002	0.0108	0.1676	1.6888	0.7738	0.7329	1.1203	0.0666	0.2453	0.2291	0.9198	0.2277	1.0654	0.0666	0.4802	0.2459	1.5159	0.2683	2.1331	0.3757	1.0545	0.3529	0.6096	0.3095	0.4336	0.8548	0.1285	0.7384	0.3538	0.8721	1.2991	1.5249	0.2089	0.2055	0.4438	0.1122	0.3824
AC108477.1	0.7912	0.6445	4.9501	0.3295	0.6556	1.0554	0.6984	0	0	1.0538	0.8178	0	0	0.2474	0.2124	0.18	0.2418	0.1161	0	0.3801	0.5595	0	0	0.487	0.1125	0.7599	0.1191	1.0687	0.1061	0.5101	0	0.3061	0	0.4735	0.4172	0.3026	0	0.2635	0	0.1239	0	0.1658	0.523	0.2948	0.5674	0.1172	0.0938	0	0
AC112496.1	1.3329	3.2572	3.1438	1.6448	0.6136	0.9878	0.7844	0.7118	2.5975	0.3288	0.4784	1.0652	0.1456	2.5471	0.3977	0.5055	0.2263	0.2174	2.5181	2.3717	1.5711	3.9133	0.5101	0.7596	2.001	0.7112	0.7801	5.3765	0.4964	0.2865	2.5781	0	0.3518	3.7672	0	0.7553	1.2228	2.2198	1.543	2.2028	2.924	0.4655	0.979	0.5519	1.062	1.7552	0.702	0.479	1.4655
VASH1-AS1	0.7226	0.2943	1.1605	0.5016	0.4117	1.0041	0.299	0.3721	0.542	0.2506	0.2042	0.3573	0	0.353	0.1516	0.1541	0.5522	0.0663	0.192	1.2295	0.4335	0.4972	0.3111	0.1621	0.1606	0.4337	0.3398	0.7244	0.4239	0.2038	0.7862	0.1747	0.4291	0.6757	0.1191	0.3167	0.1065	0.4137	0.2614	0.3889	0.1115	0.3786	0.398	0	0.2267	0.3345	0.4816	0.073	0.1596
AL008729.2	26.2184	32.967	68.6134	20.8865	24.9346	27.9081	10.3295	14.9815	4.0609	40.6246	26.3728	13.2897	13.8402	9.2165	9.8045	8.2084	11.6986	8.6514	4.7372	15.499	8.2667	31.7727	8.4852	14.531	9.8854	64.5574	10.7253	43.8259	8.4936	26.8905	10.0404	27.4568	5.8522	21.0639	10.9799	16.491	3.3208	5.861	22.6114	12.5354	7.0932	14.0126	16.0908	11.4746	11.8617	26.7192	11.4687	36.4217	20.6466
AC138356.1	0.4389	0.325	1.4265	0.5539	0.496	0.8576	0.6164	0.2192	0.0737	0.7086	0.3351	0.1435	0.0785	0.0936	0.1071	0.227	0.3049	0.3221	0.1131	0.2236	0.4031	0.3954	0.2061	0.4502	0.4824	0.6898	0.1801	0.64	0.3477	0.9005	0.2315	0.4888	0.4739	0.2985	0.2104	0.2289	0.0941	0.3322	0.231	0.8434	0.1641	0.3763	0.2638	0.223	0.3434	0.5024	0.4255	0.2258	0.1974
AC010809.2	0.8634	0.5626	1.1576	0.839	0.9301	0.5759	0.5335	0.5928	0.0797	0.0958	0.3904	0.621	0.4244	0.54	0.2318	0.0982	1.3855	0.1901	0.1223	0.6222	0.9159	1.1407	0.2974	0.2214	1.1666	0.4975	0.5198	0.2916	0.6367	0.334	0.501	0	0.3077	1.0335	0.607	0.6055	0.2037	0.5033	0.6997	0.7435	0.2131	1.6284	0.3805	0.6434	0.5572	0.8314	0.3069	0.4188	1.4647
CCNT2-AS1	1.9139	0.9564	2.965	2.043	1.7593	0.9536	2.7117	0.9718	1.5589	1.4995	1.413	0.7867	0.7432	1.1316	0.9717	1.3358	0.8849	0.7789	0.6153	1.8674	1.2187	1.1687	0.7063	0.9982	1.2924	1.4365	0.5083	0.9777	1.1968	1.2859	0.8866	1.1822	1.108	2.4788	0.7774	0.9638	0.4932	1.8214	1.9177	1.2087	0.7542	1.1797	1.5239	1.6481	1.038	1.6916	1.601	0.7282	0.7958
C22orf34	1.0083	1.4723	5.4814	0.9132	0.7744	1.8043	1.0528	1.0806	0.4767	2.0472	0.7626	1.3001	0.3022	0.7209	0.553	1.2031	0.5356	0.1805	0.5227	0.7286	0.4286	1.0153	0.9423	0.3658	0.9268	2.7397	0.7772	2.4811	0.4369	1.3003	0.6184	1.1258	0.1899	1.3063	0.2485	1.3327	0.3843	0.7167	1.153	0.4043	0.9003	0.8117	0.6773	0.8476	0.6261	1.4208	0.4444	1.0638	0.591
AC009812.4	8.3461	2.7795	3.4003	5.9214	3.1333	1.4012	2.1573	1.5514	1.6601	2.6614	2.2937	1.7579	2.7201	2.3431	1.7954	2.3084	3.9113	1.455	1.6987	3.3969	1.2579	4.1122	1.0324	1.4664	1.1805	3.7643	1.8737	2.7252	1.4838	2.2597	1.65	3.5975	0.0548	3.3119	1.7021	1.7933	0.3807	0.8063	3.6299	2.2742	0.6828	1.6427	1.6257	2.6633	2.1163	3.8254	2.0218	4.1011	1.1733
AL034374.1	1.8226	1.6083	1.1879	0.8434	0.5034	1.0131	0.3352	0.4171	0.4206	0.1686	0.5887	0.7647	0	0.3562	0.7137	0	0.4643	0.5573	0.2152	0.2432	0.1534	1.3378	0.2616	0.1558	0	0.4376	0.4572	0.1282	0.7128	2.2525	0	0.7834	0.1804	0.4545	0.5339	0.2905	0	0.1265	0.8791	0.4756	0.3748	0	0.502	1.1319	0.5446	0.45	0.54	0.7368	0.4294
AC121493.1	2.4044	2.5612	1.4465	1.5406	1.0729	0.5483	1.2245	1.016	2.5611	0.6159	1.4338	0.9313	0.5455	2.1689	0.745	0.2104	0.1413	0.2715	1.0483	2.3696	2.149	1.6291	0	0.6641	0.9207	0.7105	0.4175	0.6246	1.488	0.7156	0.8944	0.2385	0.6591	1.3838	1.9506	1.1792	1.0908	0.6161	1.4988	0.5792	2.1302	1.1628	1.0189	0.6892	0.7958	0.959	1.9726	0.1495	0.9151
AL445524.1	0.5583	0.4851	0.4991	0.478	1.3881	0.5379	1.0268	0.5751	0.5154	0.5991	0.4449	0.7497	1.0247	0.6693	0.6122	0.6988	0.768	0.6419	1.6086	0.3428	0.9496	0.5738	0.5449	0.2864	0.5823	0.7507	2.1848	0.66	1.5472	0.8041	1.044	0.888	0.9064	0.8076	0.6706	0.3678	1.5147	0.7594	0.7972	0.8159	0.49	0.468	0.8202	0.9709	0.5205	0.5101	1.1689	0.4665	0.6972
ACTA2-AS1	2.118	3.621	8.969	5.9353	4.117	2.7131	1.4311	1.1311	1.3276	2.6411	2.2467	5.8682	0.437	0.6337	0.9655	8.5087	1.9582	0.4797	0.2223	1.2353	2.0078	8.752	2.0039	0.5499	6.1921	1.4817	1.3577	2.583	4.0319	5.3786	1.5426	1.5174	0.4348	1.2521	1.9763	2.6673	0.4472	2.3733	0.8476	6.4686	1.3122	1.3151	5.2432	7.0642	1.9314	10.3621	0.4493	1.1628	3.6781
AC015660.1	0.0877	0.4463	0.1877	0.0811	0.3633	0.0921	0.5837	0.6672	6.4477	0.3	0.7174	5.4023	0.7686	5.1689	0.6621	1.3965	0.1228	2.5252	5.3313	0.0351	0.1698	0.2011	0.6102	0.2024	5.0812	0.0982	0.5278	0.549	0.4898	0.2403	0.4875	1.0505	0.6335	0.4701	1.3035	0.7686	4.089	2.2997	0.6428	1.3727	1.3163	0.9646	3.6866	1.4837	0.6287	0.1569	0.8182	1.2937	0.9089
AL022322.1	2.0328	2.6494	2.1415	1.2498	3.2729	3.0563	2.4354	7.5771	7.5063	3.6746	2.7016	3.8435	0.571	8.9903	2.6514	1.9825	11.7618	2.1311	8.8881	4.5113	7.3938	4.7961	2.7007	0.9533	4.7912	1.6735	6.8618	2.697	9.6567	1.6853	8.9312	0.6741	9.1064	8.4301	3.8284	5.073	9.6253	3.7724	3.5636	4.0012	6.355	14.4843	8.0628	9.8475	2.0826	2.9255	7.6744	1.6436	3.818
NEXN-AS1	0.2905	0.9761	0.6492	0.4033	0.5717	1.5071	0.3847	0.1995	0.1006	0.6046	0.4692	0.4963	0.1785	0.0284	0.2194	0.5784	0.4162	0.0799	0.0515	0.7851	0.2568	0.6797	0.2189	0.1118	0.3099	0.3836	0.1913	0.4292	0.1704	0.281	0.1756	0.2107	0.0431	0.5977	0.0638	0.2778	0.0642	0.514	0.4204	0.2559	0.1792	0.2663	0.3201	0.1353	0.3385	2.5015	0.2152	0.1174	0.4364
TRIM52-AS1	21.3538	15.8976	30.7383	23.7507	14.8148	30.6584	31.6724	15.3438	18.7955	24.6939	17.4844	13.6808	9.8137	11.4525	15.8021	11.4134	8.956	18.9497	16.9579	50.6205	17.8866	17.1136	10.8616	9.9594	17.1629	26.0413	8.6696	18.2383	10.8867	29.0112	16.041	19.6923	17.2238	18.2054	15.581	19.1863	14.9658	23.4879	23.5133	16.4835	12.9915	16.1308	17.2892	10.4553	9.01	11.1087	17.2133	9.7168	8.0032
AC129507.1	3.2432	1.7513	6.3107	2.4283	3.3519	97.1995	3.8601	1.4012	0.6391	0.9303	1.3183	0.7339	1.0748	1.5383	1.4189	3.8559	0.4177	0.5081	0.568	1.0213	0.8836	2.8887	1.3493	1.3271	2.1768	0.91	0.8501	2.9536	0.4886	3.7126	0.7401	1.8092	0.2164	1.3632	0.7046	3.9031	0.3439	1.6993	1.6453	0.4279	1.0792	0.6491	2.2081	2.4442	1.6986	2.5912	0.6909	0.825	1.2106
LINC01703	0.6708	0.3783	0.4036	0.5731	0.5131	3.0211	1.5259	0.8149	0.4763	0.5155	1.1	0.8908	0.5073	0.8068	0.485	0.411	0.7492	1.2495	0.4387	1.4461	0.9905	0.6817	0.8886	0.397	0.6238	0.9912	0.7766	0.4792	1.3145	0.8983	1.8963	1.3974	0.8581	0.8493	1.0884	0.5264	1.2172	2.3632	0.5376	0.7271	0.9339	0.4866	0.8527	0.8652	0.9991	0.7262	0.7338	1.335	0.4741
AC010904.2	1.9692	0.8555	0.88	1.0935	1.3054	0.0973	0.3477	0.5408	0.1212	0.5829	0.9329	0.7554	0.1291	0.5131	0.2644	1.0456	0.1003	0.1927	0.186	0.3154	0.0663	1.1563	0.4522	0.1347	0.2801	0.7565	0.7903	1.5517	0.7921	1.1004	0.2539	0.5925	0.3119	0.7857	1.0384	0.1674	0.1548	0.4373	0.7599	0.6166	0.216	0.9629	0.5785	0.9784	0.1883	0.7779	0.3111	0.9553	0.3712
AC002091.1	4.6322	2.3127	6.845	5.601	2.6003	0.3322	1.385	0.7182	0.2759	2.4878	2.0272	0.5374	1.7629	0.7009	0.5016	2.0402	0.5709	0.2193	0.2117	0.7179	0.6039	2.6323	0	0.6131	2.019	2.5832	0.5622	8.4526	0.5009	2.4088	0.7226	2.3123	0	1.5651	0.7879	2.0958	0.8812	2.4885	3.2867	2.6905	0.9834	2.0354	1.9755	0.8352	1.7145	7.8584	0.9739	0.6041	0.9506
TRG-AS1	1.4702	0.7862	15.7118	1.9632	1.9438	0.3493	1.1393	0.9709	0.4559	2.2423	1.4936	0.3148	0.3752	0.658	0.2637	0.8172	0.9863	0.2388	0.1431	0.1977	1.1736	1.3963	0.7248	1.111	0.7343	1.9941	0.3463	2.0656	0.3235	0.9552	0.369	0.7309	0.0267	1.6122	0.5425	1.0017	0.2052	0.8972	1.0914	0.3075	0.4062	0.9055	0.4204	0.6482	0.9819	2.3692	0.2327	0.4991	1.1741
LINC00639	0.3963	0.2295	0.669	0.4768	0.4305	0.1762	0.0622	0.0846	0.0813	0.1173	0.3186	0.076	0.1385	0.1033	0.1596	0.1703	0.2086	0.0775	0.1622	0.0987	0.1557	0.1454	0.0682	0.6504	0.2254	0.1269	0.0199	0.1264	0.0708	0.1363	0.0681	0.1306	0.1673	0.3294	0.0696	0.146	0.0364	0.1613	0.418	0.0138	0.058	0.1384	0.1164	0.082	0.1452	0.0522	0.1983	0.0783	0.0685
AC013400.1	0.4581	0.3732	1.1944	0.424	0.2531	0.2264	0.674	0.5243	0.141	0.1695	0.3946	0	0.1501	0.5969	0.5126	0	0.2334	0.1121	0	1.2229	0.3857	0	0.263	0.0783	0.2172	0.2933	0.3448	0	0.6143	0.0985	0.2954	0.3939	0.1814	0	0	0	0.0901	0.1272	0.1768	0.1196	0.1256	0.16	0.3365	0	0	0.1131	0.3619	0.1235	0.2159
AC106900.1	0	4.0636	0	0	1.523	0	0.8112	2.1633	0.2424	2.3314	0.6785	3.3994	9.293	8.2102	7.0503	0	0.8026	0.9633	4.8363	0	0	0.5782	7.913	0.404	9.3355	0	0.3951	1.1084	0.7041	2.3702	3.8088	3.0473	6.5491	1.9644	10.153	0.6696	0.1548	9.1825	2.1277	16.0322	9.7199	0.5502	6.6532	3.4243	1.318	0	6.0672	7.8546	4.454
LINC01489	0.2582	0.0701	0.2885	0.4182	0.1426	0	0.076	0.1773	0.1589	0.0955	0.1112	0.1238	0	0	0.0578	0.0979	0.1315	0.0632	0	0.2068	0.1739	0.1895	0.1482	0.2207	0.4284	0.1653	0.3238	0.0727	0.4616	0.4995	0.2497	0.3885	0	0	0.0756	0.1646	0	0.1433	0.0996	0.2021	0	0	0	0	0.1234	0.3825	0	0	0.0608
AL355601.1	0.9746	0.4763	0.2178	0.5412	0.1615	7.223	0	0.1338	0	0	0.3778	0	3.0662	0.6095	0.1309	0	0.149	0.7152	0	1.7169	0.2954	0.4292	0.6714	0	0.4158	0.3744	0	0	0	0.7541	0	0	0	0	0	0	0	0	0.4513	0.3052	0.1604	0.2042	0.2148	0	0	0	0.5775	0.788	1.24
AC005332.2	0.6843	0.4645	8.0281	0.8907	0.5435	1.0355	1.0571	0.1762	1.8688	1.0128	0.8657	0.3897	0.1402	0.4458	0.0574	0.4866	0.4576	0	0.1616	0.7534	0.4177	0.722	0.5893	0.7898	0.6691	0.3012	0.236	0.5537	0.2676	0.1839	0.1655	0.0735	0.0339	1.152	0.3007	0.4181	0.1345	0.5461	0.5942	0.558	0.2346	0.6274	0.2513	0.2125	0.2454	1.056	0.4731	0.0692	0.2217
MED14OS	2.4044	1.5066	1.7565	1.669	1.5327	1.5079	2.3674	1.0794	0.2561	1.6423	1.7923	0.6652	1.182	0.5061	1.7383	1.2626	1.06	0.7465	0	2.3696	1.0745	1.3236	0.3982	0.7115	1.7099	1.6875	0.7655	1.6396	1.054	2.743	0.8049	1.4907	0.9886	1.2454	0.2438	0.7665	0.4909	1.4631	2.0341	1.3031	0.4565	1.5504	0.6113	1.2061	1.1937	2.055	1.5891	1.7945	1.8956
AC079209.1	0.3012	0.3681	1.3462	0.69	0.3245	0.0447	0.1595	0.2068	0	0.0669	0.3114	0.065	0.385	0	0	0.1371	0.046	0.2211	0.0427	0.0965	0.1522	0.199	0	0.1236	0.407	0.2025	0.0907	0.941	0.1212	0.2719	0.1165	0.369	0.0358	0.0901	0.1059	0.1728	0.0178	0.3261	0.3487	0.1415	0.0991	0.1894	0.0996	0.3367	0.1512	0.2008	0.1428	0	0.0852
CRNDE	0.4527	2.102	0.3794	0.4399	0.4642	2.4996	1.3762	2.1331	7.3656	1.8843	1.2795	2.5073	1.3909	5.0565	4.3535	4.3202	9.0379	2.3005	2.7583	0.1088	3.3046	4.1619	1.6178	0.4296	7.0342	0.5978	2.9339	1.0559	3.5623	1.2114	4.2085	1.839	5.4848	1.5411	2.6757	3.5825	4.0682	5.4189	1.4609	3.8851	4.6274	3.9016	5.1498	7.7493	1.2905	0.2725	4.3253	1.7981	1.804
LINC02251	0.7092	0.0788	2.1969	0.2014	0.1068	0.0478	0.0285	0.1107	0.1785	0.0358	0.0208	0	0	0.2016	0	0.0367	0.0246	0.0473	0	1.0067	0.0326	0	0.0833	0.0331	0.0917	1.3003	0.0243	0.0272	0	0.0624	0	0.1871	0	0	0.0283	0.2877	0.057	0.0268	0.2612	0.0505	0	0.0338	0.0355	0.1201	0.0231	0.0239	0.0955	0.0782	0.0911
TRAF3IP2-AS1	1.8826	1.3365	3.8015	1.8583	2.2613	2.1889	4.0479	1.1622	1.3074	1.7828	1.5174	0.969	1.2396	1.6607	0.9855	1.6114	0.8447	0.8492	1.297	3.1255	1.2127	2.0917	0.9964	1.1605	1.2773	1.3934	0.5589	1.7207	1.2737	1.1916	1.1859	0.9466	0.9232	2.2484	0.7286	1.5966	0.7741	1.6971	1.7395	1.0817	1.0088	1.6649	0.8943	1.1906	1.1023	2.6865	1.4532	0.8239	1.233
AC096733.2	1.6121	1.4104	12.6746	2.6525	0.8411	2.7435	3.3204	0.6149	1.1574	3.5786	2.2371	1.0307	0.4109	1.8204	1.6033	0.951	0.9581	0.9201	1.6074	4.7809	1.3573	1.6434	1.1311	0.7962	2.038	3.67	0.3145	1.5627	1.0407	1.155	1.0394	0.6545	0.5673	3.2162	1.4168	1.8271	0.7747	0.348	2.4883	0.9816	1.0806	0.8759	1.4472	1.0012	1.4986	2.0786	1.3797	1.062	1.3505
CASC8	0.2488	1.1579	0.0397	0.3207	0.9424	0	0.9725	2.6597	9.7435	1.6962	3.5815	4.5245	3.8434	3.0838	6.2268	2.2643	3.1774	4.9028	2.0646	0.0569	3.2853	0.1956	6.8242	0.2552	4.3973	0.8192	1.8185	1.5602	2.2634	2.2915	20.4842	4.6287	2.1528	0.7445	1.9677	1.1782	1.2156	4.8532	0.9463	1.1407	4.0346	2.2343	4.6202	1.854	3.5934	0.2632	7.4752	5.1721	1.3313
ZBED3-AS1	0.3726	0.2326	0.4379	0.2519	0.5012	0.9683	0.4784	0.216	0.0759	0.2041	0.3157	0.1114	0.0809	0.261	0.1527	0.1597	0.0998	0.103	0.1097	1.6739	0.242	0.2451	0.1833	0.1638	0.2374	0.158	0.0947	0.5924	0.0973	0.1716	0.3369	0.2434	0.2299	0.4417	0.1148	0.2067	0.0742	0.137	0.3473	0.1667	0.0916	0.1572	0.1653	0.2074	0.2499	0.3047	0.3871	0.1135	0.1368
NFIA-AS2	3.027	0.5128	0.3592	4.9462	0.9545	0.2085	0.337	0.3495	0.1484	0.4163	0.3028	0.3661	0.1844	0.8167	0.8362	0.0457	0.1331	0.1671	0.1708	0.1073	0.1218	0.4719	0.0346	0.2061	0.381	1.2221	0.0706	0.5202	0.0808	0.6391	0.0907	0.7427	0	0.7415	0.3061	0.3416	0.0237	0.1896	1.2405	0.1363	0.0771	0.7719	0.1623	0.3494	0.2689	1.3691	0.3016	0.2816	0.2935
GUSBP11	1.683	1.0129	6.2761	1.6966	1.2348	1.0249	1.1545	1.5163	2.3157	1.2732	1.1427	0.5783	0.2003	1.7431	0.7988	0.6952	1.5073	0.4563	0.6531	1.0387	1.7979	1.9947	0.6462	0.5608	1.5323	1.1016	1.0083	1.3757	1.0996	0.6152	0.7257	0.3387	0.5348	2.1655	1.2154	1.9615	1.0937	0.9998	1.6009	1.1833	1.2611	1.6287	1.937	1.3981	1.0763	1.6993	1.2068	0.2427	1.1972
AC144831.1	7.4895	2.5271	2.5559	8.2658	3.4797	1.3006	1.7566	1.6137	2.4878	3.4087	2.5305	2.1639	0.7394	2.3028	3.9129	5.2055	3.4004	1.4717	1.0212	0.4768	1.3772	5.3133	1.2952	1.093	3.2089	4.063	12.1441	4.7358	3.3824	3.6169	2.1214	2.3236	0.2233	2.9072	4.379	0.7592	1.7927	1.096	2.7934	6.3292	0.5156	4.8924	2.0024	1.7516	3.1012	3.5746	2.3395	2.4577	5.0724
AC245140.1	0.4882	0.5965	1.9089	0.5083	0.2023	1.0854	0.8618	0.1676	0.2253	0.2709	0	0.1756	0	0	0.1639	0	0.1865	0.7164	0	1.3681	0	0.5375	0.6305	0.1252	0	0.4688	0.1837	0.6182	0	0	0.4721	0.1574	0	0	0.2145	0	0	0	0.5651	0	0	0	0	0	0.5251	0	0	0.3947	0.5176
AP000894.4	2.5848	1.1229	0.5776	3.4688	4.4267	11.1109	24.4144	3.1946	1.1135	1.1476	4.3416	0.7437	3.3884	4.9843	5.2056	4.1173	3.1604	2.4026	2.1975	15.1781	6.7028	1.8972	1.6322	2.3864	7.475	3.4755	1.9451	1.6004	2.0794	7.889	1.8332	4.4444	7.9825	5.4148	2.726	2.0874	3.1504	3.5873	2.5934	4.8564	2.6935	5.9585	2.8478	8.9896	2.5951	2.9357	6.943	2.9259	1.0962
PIK3CD-AS1	0.3652	0.0744	2.3975	0.2535	0.2648	0.0677	0.1008	0.1881	0.0421	0.3547	0.1475	0.0657	0.0898	0	0.0919	0.1039	0.0698	0.067	0	0.0366	0.0231	0.3016	0.0786	0.0703	0.1623	0.6139	0.1031	0.3084	0.0612	0.2061	0.1325	0.2061	0	0.0683	0.0803	0.2329	0	0.038	0.0529	0.143	0	0.5741	0.2012	0.0851	0.0982	0.2705	0.0271	0.3691	0.1291
MEG3	18.066	12.5996	29.3782	12.6747	9.7024	41.735	10.9476	6.5922	5.955	14.9647	5.4384	9.3523	0.8738	13.095	3.7483	6.6342	8.2926	1.5569	4.0573	2.7549	8.7515	39.7105	3.768	5.7389	12.419	7.3211	5.0997	20.3361	9.0315	10.0384	8.6406	2.2923	0.6045	15.1117	5.3355	16.9261	3.276	4.8554	11.7827	8.7422	4.4961	7.2137	9.8513	9.515	10.2159	28.3853	15.4525	3.9234	10.9306
AL139125.1	1.425	0.5441	0.9951	1.1128	0.4059	1.3862	1.0221	0.3669	0.0411	0.692	0.5178	0.3203	0.1751	0.2437	0.1794	0.1013	0.4084	0.1307	0.0631	0.5705	0.1125	0.3922	0.115	0.1142	0.7284	1.4114	0.4691	0.9023	0.209	0.4881	0.2153	0.3158	0.1058	0.3998	0.1957	0.3407	0	0.2967	0.9795	0.1743	0.0733	0.3266	0.2453	0.2489	0.4152	2.1441	0.2902	0.5041	0.4092
AL596223.1	0	0.1052	0	0	0	0	0.038	0.5322	1.1527	0.0956	0.0278	0.0929	0.508	0.7069	0.3758	0.5389	0.1645	0.158	1.0372	0	0.0435	0.1422	0.1854	0	0.4593	0.0414	0.1944	0.0364	0.1732	0.0278	1.5824	0.2776	0.1534	0.1289	0.1892	0.0824	0.5333	0.7888	0.2492	0.1011	0.1417	0.2707	0.3321	0.4011	0.0309	0.0638	0.3827	0.2089	0.0913
CH17-340M24.3	36.6046	28.23	21.3041	33.5242	20.2992	41.467	21.1322	26.949	17.3451	15.4485	19.871	13.0146	8.3472	25.8958	24.4799	13.4603	12.2312	17.9756	9.8605	58.7329	17.6476	21.76	15.3406	7.353	21.3787	25.2641	9.5307	28.0845	9.4242	38.9493	8.8839	23.4226	24.467	22.7004	16.758	13.9313	10.0962	16.2255	19.1739	22.1184	15.801	22.6047	23.4613	17.8928	14.5724	27.3197	25.5649	18.793	14.4617
ZNF295-AS1	0.2765	0.4129	0.4248	0.3279	0.1814	0.1708	0.1831	0.1503	0.0638	0.4092	0.1637	0.2155	0.2152	0.1441	0.1392	0.2097	0.2817	0.0676	0.3755	0.3967	0.2212	0.8372	0.1587	0.0709	0.2786	0.4315	0.1127	0.3015	0.3167	0.2823	0.1337	0.1634	0.2737	0.1379	0.1114	0.1689	0.1087	0.4893	0.2668	0.3788	0.2085	0.0966	0.457	0.5581	0.2396	0.3584	0.1297	0.4378	0.7004
AC005332.4	4.3587	4.1591	23.0044	4.3222	3.3024	4.2149	5.1668	2.6792	2.1459	8.2015	3.5131	2.1797	8.3667	2.8233	1.7278	2.1254	2.855	0.8834	1.5293	3.5899	2.3906	7.1299	3.5745	2.555	2.0664	4.0267	1.5306	6.4137	1.642	5.1928	1.6058	1.5792	0.2958	5.1555	1.4593	4.2874	0.8813	2.4197	4.5173	1.0724	1.5026	1.5659	1.5092	4.4859	2.4113	4.5507	2.1153	1.611	3.3743
AC084809.1	0.3303	0.2242	0.0923	0.4585	0.2965	1.0607	0.6803	0.6803	0.6098	0.7332	0.5334	0.2376	0.4871	0.7961	0.4804	0.6889	0.673	0.6665	0.234	1.124	0.9733	0.3939	0.2607	0.2965	0.5089	0.5022	0.3728	0.3021	1.5131	0.4437	0.3993	0.1597	1.2423	0.7825	0.5322	0.6492	0.3409	0.7334	0.5417	0.7326	0.1585	0.4038	0.4245	0.8205	0.5724	0.2039	0.4077	0.5786	0.2918
LRRC8C-DT	0.556	0.6341	2.2831	0.6996	0.6624	0.6799	0.9019	0.4868	0.2438	0.81	0.5702	0.31	0.2802	0.6248	0.4433	0.3005	0.3027	0.1683	0.1773	0.551	0.4424	0.6122	0.2633	0.4421	0.5733	0.6341	0.1778	0.6161	0.3262	0.251	0.2017	0.2375	0.0908	0.7696	0.336	0.4121	0.2295	0.2547	0.4908	0.2612	0.2173	0.67	0.2374	0.2849	0.4336	0.7413	0.5642	0.3428	0.3242
CCDC39-AS1	0.5882	0.4791	0.3286	0.4083	0	2.6156	0.2596	0	0	0	0	0	0.2892	0.4598	0	0	0	0.2158	0	0.7065	0.1486	0.3238	0	0	0	0	0	0	0	0	0	0	0	0.4401	0	0.1875	0	0.2449	0	0	0	0	0	0	0.2109	0.2178	0	0	0
AC005332.6	24.2482	21.6552	22.3167	26.1277	29.8694	17.3588	18.1226	13.6363	19.8065	23.3089	19.8986	14.6747	18.1533	19.424	18.0763	23.7634	15.1331	9.9947	16.2706	16.5416	20.8713	23.0897	15.4085	9.2075	18.6416	24.3832	14.1085	18.4035	20.8027	25.3547	18.3803	21.8998	16.8884	26.1359	15.5762	20.237	10.9396	17.3917	21.54	19.5626	10.8063	20.0933	17.3602	21.3415	17.1847	28.4927	15.2454	18.4306	19.6169
AC105219.1	0	0.6802	0	0.1932	0	0.4126	0.86	0.9556	7.195	0.309	0.1798	1.802	0.5474	4.5698	3.1768	0	4.8925	1.4299	0.3944	0.2229	1.4062	0	9.3482	0.1428	0.9898	0	1.6757	0.705	10.2639	0.1795	1.0768	0	0.9919	2.4991	4.4036	6.2114	2.955	0	0.3223	3.2687	0.916	7.8752	3.6802	31.118	0.1996	0.2062	5.6078	0.2251	0.5903
LINC01843	3.9096	3.3684	0.672	2.6095	4.7351	2.006	4.314	5.8851	4.9278	2.0029	2.9143	16.7649	58.1754	16.4575	9.4385	13.4304	4.424	12.6346	12.6774	9.3316	12.2678	1.1589	5.1794	1.2726	10.2655	4.5492	1.7539	2.92	6.6535	3.1027	9.5254	9.0655	24.0229	8.2127	8.0615	3.6909	13.524	17.0917	4.9613	22.1309	7.546	9.7688	8.9462	6.1636	4.0977	0.6683	6.1032	0.4255	10.0974
AC022098.1	1.2669	1.9166	5.4888	2.4947	2.2926	1.9354	1.8145	1.3315	2.1004	2.4107	1.9209	1.2833	0.3813	1.9	1.2497	1.8533	1.4029	0.721	0.6228	3.499	1.7633	2.5336	1.4695	0.809	2.2064	1.5148	1.4787	2.4013	1.0747	1.4505	1.6254	1.3671	0.5221	2.4374	2.0906	1.5166	0.8692	1.5932	1.2871	1.3966	0.9785	2.4925	1.7947	2.0233	1.0384	2.4131	1.2256	1.0244	1.6448
SUGT1P4-STRA6LP	0.8546	0.3481	1.2312	0.6244	0.9691	0.6833	0.8139	0.4169	0.436	0.3994	0.799	0.1618	0.2432	0.6505	0.2114	0.435	0.0859	0.165	0.0319	1.2965	0.8975	0.4704	0.4454	0.2884	0.5277	0.5832	0.2538	0.4557	0.4674	0.3625	0.1087	0.348	0.4274	1.4133	0.751	0.6022	0.0796	0.5056	0.6769	0.2817	0.259	0.6834	0.3716	0.7542	0.629	0.9162	0.533	0.1091	0.5087
AC013356.2	0.5709	1.023	0.7654	0.4755	0.5677	0.1692	0.5543	0.7839	1.3701	0.2534	0.6638	0	0.1122	0.714	0.2299	0.1299	0.4362	0.2513	0.1618	1.1885	0.173	0.3771	0.0983	0.4099	0.5683	0.1097	0.0859	0.2892	0.2296	0.1472	0.2208	0	0	0.8542	0.301	0.6551	0.606	0.5704	0.2643	0.3575	0.9392	0.957	0.3774	0.6382	0.5731	0.592	0.6765	0	0.3228
AL132642.1	0.7974	0.0812	2.7842	0.8303	0.5782	0.3694	0.5279	0.0684	0.184	0.6638	0.8371	0.4302	0	0.0779	0.0669	0	0.1523	0	0	0.2394	1.8127	0.3292	0.0858	0.2045	0.3544	0	0.075	0.2525	2.6062	0.3856	0	0.3214	0	0.5966	0.2628	0.3177	0	0.415	0.1154	0.2341	0	0.3133	0.2196	0	0.3574	0.5168	0.0591	0	0.7046
AC096667.1	0.8647	0.3522	0.9393	0.767	0.6967	0.0712	0.3075	0.1979	0.0665	0.24	0.2328	0.2592	0.1417	0.1314	0.1774	0.1913	0.312	0.0705	0	0.0962	0.2305	0.4231	0.1448	0.0986	0.3758	0.2307	0.0542	1.2371	0.1449	0.2788	0.2323	0.4801	0	0.3594	0.0422	0.1991	0	0.24	0.2781	0.2821	0.1778	0.4279	0.3176	0.2685	0.3445	1.1743	0.1423	0.1942	0.2377
AL035420.1	0.0367	0	0.082	0	0.0608	0.0816	0.1133	0.0756	0.4063	0.0814	0.0948	0.0792	0.1443	0.2294	0.1231	0.2087	0.6167	0.0808	0	0.0587	0.1482	0.1212	0.1263	0.1129	0.3652	0.0705	0.0552	0.031	0.3197	0.0946	0.1419	0.0946	0	0.0549	0.129	0.0935	0.0649	0.1527	0	0.1723	0.0302	0.1537	0.1617	0.1367	0.0526	0.0543	0.1304	0	0.1296
C20orf197	1.5935	0.2396	1.4517	1.3444	0.6704	0.1454	0.3895	0.3872	0.1358	0.4898	0.5068	0.2292	0.5785	0.2875	0.181	0.5579	0.3934	0.5757	0.0347	0.157	0.2353	0.4859	5.172	0.1132	0.924	0.1177	0.2767	1.3661	0.1479	0.7114	0.2608	0.3952	0.0582	1.1005	0.1293	0.1719	0	0.245	0.5676	0.3263	1.0689	0.6679	0.3241	0.3197	0.2989	0.7445	0.2179	14.7474	0.156
AC025165.1	0.4802	0.4954	1.0372	0.4222	0.6367	0.261	0.763	0.2857	0.3842	0.604	0.2482	0.3914	0.0629	0.5005	0.043	0.5099	0.7094	0.0235	0.0454	0.8972	0.3396	0.9869	0.0827	0.2135	1.0016	0.1845	0.2409	0.5946	0.5794	0.3509	0.3715	0.0826	0.038	0.3353	0.1969	0.7959	0.0755	0.1866	0.1482	0.3759	0.1843	0.6038	0.4585	0.4771	0.2066	1.2804	0.0759	0.0518	0.7467
LINC02361	5.8329	2.2843	10.5274	4.7885	1.2549	1.2054	1.5348	2.4646	0.8284	3.9219	1.8116	1.8961	0.7168	4.5599	4.0663	1.8505	3.643	1.1524	1.351	2.7395	3.3149	3.0875	1.4971	1.5534	2.4329	7.1102	4.5158	5.6349	3.196	2.423	3.3629	1.2295	1.9985	5.4549	0.7394	0.8939	0.3969	3.2691	4.6099	2.5026	0.9689	3.5848	3.7693	5.1203	2.7752	4.1543	3.2235	2.5848	2.4579
LINC02044	0.3992	0.1084	1.2265	0.3925	0.1103	0.1726	0.5433	0.0457	0	0.1477	0.2364	0.0479	0	0.182	0.1563	0	0.0254	0.1221	0	0.5061	0.1512	0.2564	0.0573	0.0512	0.0473	0.3195	0.1502	0.0562	0.0446	0.0643	0	0.2574	0.1185	0.1493	0.2631	0.2121	0.0785	0	0.1155	0.0781	0.0547	0.1394	0.11	0.124	0.167	0.1971	0.2759	0.511	0.0941
DNM3OS	8.3621	7.6391	22.6731	16.8168	15.1974	3.1277	9.3133	3.148	2.0441	15.1512	9.1381	5.5089	4.2003	2.7696	2.2734	10.1662	5.335	0.8411	1.0704	3.3792	4.4479	17.6391	1.974	2.846	9.985	7.0304	3.6657	9.4353	8.802	11.9765	3.124	4.8375	0.4951	7.4841	4.6934	6.8924	0.9064	5.4664	5.6394	5.6693	3.6218	2.5658	5.7688	9.8042	4.2593	31.0661	1.9448	2.6749	11.5267
LINC02593	4.4101	3.6577	13.7965	5.8163	5.3323	4.2936	18.2086	2.8491	0.9067	9.7232	4.4678	2.8261	0.5321	2.3506	2.2608	2.8738	1.1795	0.559	0.8237	0.8828	3.0582	4.5024	0.6214	1.4292	4.3906	4.8324	5.008	6.1943	4.6768	10.6766	3.4896	1.732	0.1429	4.9792	1.6384	4.243	0.733	2.1199	3.2025	4.5509	1.3193	5.5242	2.7386	4.2204	2.5732	14.967	2.8506	3.4361	3.3864
AC009831.1	1.8414	1.1571	1.4107	1.4608	1.1335	1.0918	0.9985	0.7947	0.8256	1.5767	1.3935	1.0596	3.2587	0.6169	0.777	1.1972	0.7237	1.0424	0.2236	1.9379	1.196	2.3749	1.4497	0.1079	1.3095	1.6169	0.7918	2.0877	1.2698	1.5266	0.865	1.1194	0.8124	1.3383	0.6473	0.5702	0.4964	0.4381	1.5226	1.2768	0.5627	1.5435	1.0433	1.3723	1.5091	2.7279	0.4364	1.106	1.3759
CARD8-AS1	8.0736	6.7832	35.4682	7.9222	12.6453	3.8847	9.4964	5.9208	2.1071	9.759	8.0284	5.7465	5.5689	3.5358	2.6107	7.2141	2.4549	3.5051	1.677	3.2155	7.2388	7.4464	4.0039	4.3796	7.6952	10.4741	3.5307	11.4202	3.5423	9.0763	2.3302	7.5224	2.7615	7.6533	5.944	5.309	1.5207	10.3132	6.4105	3.7062	4.8684	4.1634	3.912	5.0404	6.1839	10.4889	3.7318	4.5456	5.6171
VLDLR-AS1	0.4298	0.4202	0.3568	0.4774	0.346	0.6007	0.5475	0.1518	0.2494	0.4226	0.3412	0.1855	0.4347	0.6913	0.3463	0.4611	0.3754	0.1442	0.2958	1.4358	0.2295	0.2434	0.1058	0.252	0.3231	0.3421	0.0647	0.4044	0.2058	0.7998	0.2494	0.2217	0.0875	0.3124	0.2051	0.2506	0.0362	0.0614	0.2986	0.1538	0.2425	0.2574	0.203	0.0915	0.1673	0.3457	0.4293	0.2681	0.1736
AL356215.1	0.8905	0.2901	0.597	0.4945	0.6395	0.396	0.4585	0.2853	0.6302	0.1977	1.0738	0.5124	0.321	0.3713	0.0598	0.2026	0.4537	0.3049	0.0421	0.1664	2.0243	0.1634	0.3834	0.4263	0.6332	0.171	0.134	0.2005	0.0597	0.2105	0.0574	0.2105	0	0.533	0.0783	0.1325	0	0.1236	0.5842	0.1627	0.0977	0.2488	0.1962	0.2212	0.2341	0.1979	0.598	0.576	0.2098
AC027097.1	1.9097	1.3859	8.1858	1.5667	2.3019	0.5404	1.3946	0.6914	1.6347	2.3895	1.5253	1.074	1.0924	1.0044	0.6993	0.5531	1.1144	0.8409	0.5412	1.1678	1.4032	1.2616	0.9867	0.8014	1.4568	2.6679	0.7577	1.2606	0.3957	1.5225	0.5373	1.4329	1.1136	2.442	0.6714	0.9298	0.3686	1.012	2.1305	0.9242	0.6856	1.1279	1.0329	0.7763	1.0956	2.4948	1.255	0.5615	1.4481
AC009019.1	0.4129	0.1441	0.9886	0.2866	0.0489	0.306	0.2864	0.4455	0.2178	0.3274	0.1143	0.1273	0	0.4611	0.1584	0.1342	0.4958	0.0866	0.0836	0.614	0.0596	0.2598	0.2032	0.121	0.0419	0.5099	0.1332	0.249	0.3559	0.1141	0.1141	0.038	0.2102	0.5296	0.2074	0.2256	0.2087	0.0491	0	0.2309	0.0485	0.1236	0.3249	0.2198	0.2961	0.3495	0.3495	0.0477	0.1668
AC037487.1	0.3701	0.2466	0.2631	0.1401	0.2509	0.2493	0.3564	0.0693	0.4658	0.0747	0.0652	0.0968	0	0.0526	0.0903	0	0.0514	0.0494	0	0.7543	0.3909	0.2222	0.1159	0.0173	0.1914	0.0323	0.1519	0.1136	0.0677	0.0434	0.1627	0.1735	0.4396	0.2014	0.207	0.0643	0.0397	0.1681	0.1558	0	0	0.2468	0.2965	0.3761	0.1206	0.0498	0.2193	0	0.1665
LINC01480	8.3134	2.2442	43.4177	3.6905	3.5247	3.7971	3.712	4.9448	1.1601	5.794	3.0288	1.1473	0.3802	1.5114	1.1032	1.9247	0.7018	1.064	0.8903	0.9289	1.2696	6.173	1.3318	0.8925	3.2309	16.4793	1.4912	9.8345	4.2772	3.9892	2.4774	2.3062	0.1722	4.484	1.3168	4.0367	2.9075	1.5294	3.8049	3.4054	1.5905	3.1906	0.9053	8.465	2.7729	14.3563	1.8901	2.6965	4.3388
LINC02126	0.9387	1.3593	0.3496	1.7014	1.21	0.0773	0.3683	0.6087	0.1444	0.4052	0.1348	0.9378	1.3843	0.2038	0.2451	2.0767	0.5181	0.421	0.4434	0.0418	0.0527	0.689	0.1796	0.2675	1.0384	0.5009	0.4317	0.8365	0.2797	1.0088	0.2017	0.6725	0	0.2341	0.4583	0.8312	0.0615	0.5645	0.2415	0.4082	0.3003	0.3825	0.5746	0.9716	0.374	1.8541	0.2781	0.3373	0.4792
AL606534.1	0.8395	0.6838	0.536	0.4162	0.5963	0.1778	0.2117	0.247	0.4428	0.2662	0.155	0.4313	0.5896	0.375	0.2415	0.8187	0.4582	0.088	0	0	0.1817	0.9243	0.3098	0.1845	0.5117	0	0.2707	0.6075	0.4824	0	0.232	0	0.1424	0.5384	0.2108	0.7646	0.1415	0.3995	0.4165	0.0939	0.592	0.377	1.4534	0.4469	0.258	0.533	0.2842	0	0.3391
AL512598.2	0.1217	0.0661	0.136	0	0.3025	0.2405	0.4118	0.2785	0.1498	0.2701	0.1834	0.0875	0.2791	0.1268	0.4357	0.323	0.093	0.1191	0	0.7145	0.3483	0.2233	0.2096	0.0832	0.2019	0.3506	0.1221	0.0342	0.2175	0.6538	0.1569	0.2615	0.0964	0.1214	0.2139	0.2069	0.0957	0.1689	0.2817	0.4763	0.4672	0.17	0.2234	0.1511	0.349	0.4807	0.2644	0.3279	0.1147
AF250324.1	0.2729	0.5557	0.3049	0.2841	0	0	0.1807	0.1874	0	0.1514	0.0881	0	0	0	0	0	0	0	0	0.1093	0.7582	0	0.8224	0	0	0.3931	0	0.2304	0.2744	0.088	0	0.3519	0	0	0.2398	0.087	0	0	0	0.1068	0	0.143	0	0.2542	0.0978	0.4043	0.4851	0	0
ZMIZ1-AS1	2.4259	2.1352	1.0733	3.1192	1.0119	0.4223	1.042	1.5986	2.7655	0.6686	0.568	0.7027	0.1281	1.4637	1.093	0.778	0.6843	0.466	1.2919	0.5736	0.6251	2.2049	0.5888	0.2255	1.563	0.8913	0.6983	3.2853	0.6003	0.7769	0.7243	0.6929	0.2707	2.0708	0.7298	1.557	2.1124	1.0575	1.1686	1.0706	0.8438	1.7231	1.2018	0.819	0.9924	0.7959	0.9743	0.7372	0.6445
LINC01513	0.3446	0.1404	1.5402	0	0	1.0217	0.0761	0.1183	0.1591	0	0.2226	0	2.5413	0	0	0	0	0	0	0	0	0	0	0.4419	0.1225	0.4965	0	0.1455	0	0	0	0.1111	0	0	0	0.1099	0	0	0	0	0	0	0	0	0	0.1276	0.1021	0	0.2436
AC078864.1	0.1626	0.1324	0.5449	0.3385	0.1347	0.3614	0.9327	0	0	0	0.21	0	0	0.3812	0	0	0.2484	0	0	6.5084	0.0821	0	0.14	0	0.2312	0.1561	0	0.1372	0.109	0	0.1572	0	0.1931	0.2432	0	0.1036	0	0	0.3764	0.1273	0	11.9233	0.1791	0	0	0.1204	0.289	0	0.1149
SEMA6A-AS1	0.9709	0.4314	3.9116	2.4711	1.6822	0.3053	0.909	0.5656	1.4666	1.0776	0.9883	0.3598	0.1157	1.541	0.158	0.6025	1.5513	0.1511	0.1667	1.3664	1.8726	0.6802	0.228	0.9205	0.8159	0.4804	0.7749	1.0184	1.0059	0.2087	0.626	0.2087	0.664	3.6539	0.2586	0.5627	0.3991	0.539	1.0899	0.5067	0.1936	0.6474	0.4538	0.4385	0.5275	0.9153	1.4294	0.0951	0.8942
PGM5P4-AS1	0.1718	0.3358	1.113	0.2861	0.5124	0.7383	0.4397	0.0708	0	1.3344	0.466	0.1235	0	0.0806	0.0692	0.0391	0.1312	0.1764	0.0487	0.11	0.2256	0.0756	0.0296	0.229	0.0977	0.165	0.0775	0.348	0.1612	0.6866	0	0.3322	0.0408	0.3084	0.1509	0.1095	0.081	0.143	0.3181	0.0538	0	0.2879	0.0378	0	0.0493	0.3817	0.1832	0.3611	0.0728
AC073367.1	0.7165	1.7509	0.9339	0.4973	0.3958	0.354	0.2108	0.246	1.1023	0.7953	0.3086	0.3436	0.4696	1.2136	0.7215	0	0	0.2629	0.3384	0.3825	0.1206	0.9203	0.4113	0.4287	0.3397	0.1147	0.1797	0.5041	1.8413	0.539	0.6929	0.154	0	0.8934	0.6297	0.5329	0.9859	0.4972	0.8294	0.2804	0.4912	0.6256	0.5262	0.8899	0.5138	0.7076	0.6368	0	0.2532
LINC00840	0.2125	0.2278	0.4373	0.1786	0.241	0.1989	0.1481	0.1152	0.1549	0.4593	0.2962	0.37	0.066	0.1049	0.2553	0.0891	0.1026	0.0246	0	0.1164	0.2486	0.234	0.0385	0.195	0.3579	0.2685	0.1094	0.2927	0.0825	0.1587	0.0757	0.2884	0.093	0.2008	0.1966	0.1426	0.0264	0.1118	0.1165	0.035	0.2024	0.0937	0.1602	0.4167	0.0802	0.3148	0.0994	0.0814	0.1028
AC129510.1	4.199	2.0767	3.5186	2.7065	2.1126	2.5563	2.5152	2.3683	3.4609	1.4981	2.0345	1.5102	0.5898	3.5171	1.7115	0.6825	2.292	1.3206	2.1249	4.0828	2.4242	2.6418	1.1622	0.4615	1.7063	1.4403	3.3854	1.2661	1.7091	1.6439	2.4656	0.5802	1.2469	5.1611	1.5816	3.4419	3.007	1.3736	2.6041	3.522	0.987	3.1427	1.6522	2.7941	2.1509	1.8884	1.5994	0.3638	1.908
AL359233.1	0	0.745	0.2555	0.3174	0.1895	0.1695	0.1009	0	0	0	0	0.1645	0	0	0	0	0.1747	0	0	0.1831	0	0.2518	0	0	0	0	0.1721	0	0	0	0	0	0	0	0	0	0	0	0	0	0	0	0	0	0	0	0.1355	0	0
AC068228.1	0	0	0	0	0	0	0.1418	0.0735	1.1866	0	0.4152	0.5393	1.0532	0.1675	1.0786	0.975	0.0819	0.3144	0.6071	0	0	0.1179	0.6457	0.0549	0.3809	0	0.7255	0	0.2873	0.0691	0.4144	0.6907	0.1272	0.1603	0.8473	0.2732	0.6317	0.7136	0	0.6709	0.3525	0.2245	0.236	0	0.1536	0	0.3173	1.559	0.2271
AC083855.2	7.3243	12.2035	1.3949	6.5284	13.6563	5.0582	8.7798	11.0294	12.9079	8.7763	8.2804	12.9911	7.9375	12.2324	16.2593	19.3182	10.4308	10.0776	15.2131	4.0654	11.0998	14.0205	11.6104	1.9638	22.4911	4.956	16.284	13.1405	4.2407	16.9053	20.4453	17.7096	14.3347	8.4687	17.5555	9.8167	26.8007	17.4651	9.5389	15.7679	11.1608	21.2793	13.2046	17.6781	8.5949	7.0897	12.0823	26.6487	10.2953
AL138724.1	1.836	2.3679	3.4188	1.3275	1.0777	0.5103	0.7766	1.7859	1.4124	1.868	1.532	1.4306	1.2034	1.3157	0.5649	0.5222	2.163	1.0666	0.9755	0.6738	1.082	2.1899	3.096	0.7848	1.4688	3.894	0.9786	1.873	1.0257	2.7623	2.0715	1.677	0.4543	0.9157	0.9412	0.8779	0.9925	1.274	1.8598	0.8983	0.8811	0.7214	0.4214	0.9977	1.5361	2.0399	1.4051	7.0511	1.0814
AC007292.1	2.0082	1.3632	2.867	1.5489	0.5547	4.5478	0.7879	0.4596	0.8239	1.1145	1.2253	0.8025	0.7678	1.3083	1.0486	0.5078	1.7052	0.655	1.897	3.0375	0.3945	0.6142	1.2489	0.515	1.0314	3.1074	1.931	2.1665	0.5984	0.8633	0.8632	0.6474	1.1927	2.5042	1.1766	0.3557	0.3948	1.1148	1.0333	1.3101	0.7343	1.9874	2.0896	2.4944	1.4402	0.9917	1.0577	1.2629	1.2618
AC099329.2	0.0846	0.0862	0.0473	0.0588	0.1578	0.4235	0.1775	0.2761	0.3712	0.3288	0.2461	0.1522	0.1248	0.1654	0.0284	0.0963	0.1455	0.0466	0.03	0.1864	0.31	0.0932	0.0911	0.0977	0.3762	0.3252	0.0318	0.2501	0.0426	0.0955	0.1023	0.232	0.0503	0.1267	0.0744	0.2429	0.1373	0.0705	0.3185	2.2034	0.1393	0.2439	0.1166	0.1183	0.1366	0.6113	0.163	0.2738	0.1346
SENCR	1.5389	2.7161	6.6627	2.181	1.7535	1.996	1.3302	1.0126	0.5919	3.0604	2.6097	2.1216	2.8369	1.4036	0.5166	1.0943	0.784	1.694	0.7268	1.2323	0.907	2.5416	0.773	0.8551	1.0944	2.525	1.1098	2.9234	1.4186	3.4731	1.0542	1.9432	0.1523	2.0149	1.1271	1.6352	0.1134	0.9611	2.8208	1.3553	0.8968	1.075	0.2826	0.7168	1.8393	1.7574	0.7219	3.4736	1.2237
AL645608.2	7.084	0.156	1.0085	0.1519	0.3626	0.1216	2.1609	0.169	0.0505	0.2125	0.1767	0.2754	0	0.1069	0	0.0622	0.0209	0	0	0	0.2763	0.0903	0.0236	0.0421	0.1945	0.1051	0.4528	0.2078	0.3117	0.4762	0.2645	0.0529	0	0.3683	0.0721	0.0872	0.0807	0.0911	0.0633	0.1713	0.0225	0.172	0.1205	0.2548	0.0981	0.3849	0.1134	0.0221	0.1547
AC092802.2	0.763	0.6216	2.6888	0.9371	0.4864	0.8265	0.5699	0.8866	1.0295	0.5863	0.7205	0.4644	0	0.8718	0.5911	0.4675	0.8522	0.3876	0.4158	0.705	0.593	1.2925	0.2022	0.3613	0.5426	0.2819	0.4859	0.4956	0.5116	0.0757	0.5109	0.3406	0.3486	1.8444	0.619	0.4491	0.6231	0.5376	1.2231	0.5054	0.4829	1.107	0.7113	0.2187	0.463	0.8261	1.0781	0.0949	0.4149
U73169.1	0.6804	1.1084	3.8008	0.9445	0.7517	1.0085	0.5005	1.09	1.8842	1.0069	0.1465	0.9788	0	1.241	1.0657	0.258	0.3466	0.3328	0	1.0896	0.2291	1.4982	0.1953	0.2326	0.9676	0.6534	0.3413	0.7659	0.6082	0.4387	0.2193	0.1462	0	1.3574	0.5979	1.5904	0.2675	1.1331	0.5251	0.5326	0.3731	0.7129	0.7496	0.4225	0.4879	1.8478	0	0	0.4809
LINC02285	1.2978	0.7752	3.1899	0.6606	0.5736	0.1924	0.2673	0.4158	0.1597	0.3841	0.503	0.1867	0.6805	0.2029	0.1742	0.4922	0.1322	0.3809	0.1226	0.0693	0.0874	1.1431	0.0745	0.1331	0.1846	1.4957	0.1953	1.1687	0.232	1.0042	0.251	0.8926	0	0.7768	0.076	0.4964	0.051	0.072	0.7011	0.2709	0.0712	0.0907	0.6672	0.1612	0.6204	1.0254	0.2051	0.2099	0.2446
AC009093.4	4.1541	1.9336	5.3043	4.6343	1.5983	0.4398	0.5893	0.9168	4.7935	1.3174	1.9169	4.8022	1.3128	1.8557	0.7968	0.6752	2.4942	0.1089	2.5226	0.2376	0.7495	0.49	1.022	1.0654	2.6376	1.1399	0.5582	2.1294	0.6962	1.3393	2.7261	0.4783	0.7049	0.444	2.6078	1.2296	2.7999	1.2354	2.2328	1.0453	0.6103	6.5291	0.6538	2.2114	0.6384	1.2088	1.9339	0.3599	1.9925
AC060766.4	10.8494	7.1964	16.4511	7.6386	7.5778	2.0676	3.9677	5.6402	3.1477	6.1932	6.2079	6.1316	5.4858	3.7561	4.4741	5.4667	10.0674	3.1846	2.8549	1.7375	4.5412	11.092	6.94	1.6695	5.9518	7.4429	2.5659	7.4588	4.2602	12.5924	7.3448	6.9955	2.5774	3.9426	9.5351	4.6442	3.1078	5.2915	4.4857	7.5227	2.9327	6.0089	5.9766	10.3958	3.2233	7.6919	3.9489	4.762	8.4357
AL513327.2	2.4845	0.4337	1.3879	0.8623	1.1765	0.263	0.1567	0.6092	2.1297	0.197	0.9172	0.3829	0	0.2775	0.4765	0.4038	2.3054	0	0	1.7052	0.8965	0.9769	0.1528	0.091	1.7668	0.1704	0	1.0488	0.4759	0.2289	0.1716	0.4577	0.2108	1.5933	0.9358	0.9051	0.314	0.4433	0.8218	0.1389	0.438	0.7438	0.391	0	0.6363	0.1314	0.8412	1.1479	0.1254
LINC00857	2.6538	2.9454	0.0741	2.8783	3.3262	0.5163	4.1582	3.9632	8.1457	6.1858	3.9003	6.2277	9.817	10.4251	13.0721	6.7182	11.7876	5.7936	3.2432	0.6641	8.2783	3.835	9.4835	1.0549	12.2432	2.1983	5.4418	4.033	11.0307	6.0106	33.3971	9.2829	0.5516	4.3184	17.7258	4.9912	8.0212	7.6239	3.3411	10.2059	4.1481	3.6149	5.1167	9.889	5.6142	2.2114	4.8942	11.4527	12.5211
AL606489.1	1.1988	1.2555	2.6788	0.951	3.1221	0.6346	8.0879	1.5286	15.9673	3.4215	2.7659	3.5723	3.0307	4.5519	5.4034	4.8712	3.01	3.3931	8.7357	0.6857	8.9107	1.697	3.3918	1.2298	10.4735	0.4934	5.5414	2.8918	12.9737	0.6626	8.2812	1.2147	11.1879	9.994	4.8163	4.6949	17.9778	9.1267	4.5599	5.4968	10.1439	3.0506	8.8679	6.3815	5.895	1.1417	3.3486	0.1385	5.2052
AC087672.2	1.2406	0.9187	1.2601	0.9394	0.7477	0.1672	0.3982	1.1615	0.5205	1.1266	0.6557	0.2434	0.3326	0.7935	0.3028	0.3849	0.6895	0	0.4794	0	0.1139	1.8625	0.7769	0.1157	1.203	0.7582	0.4243	0.9522	0.3024	1.5271	0.3272	1.0908	0	0.5063	0.2973	1.1504	0	1.033	0.7834	0.1766	0.4639	0.2363	0.7455	1.681	0.7279	1.7543	0.2005	0.7295	1.2755
AC005291.1	1.0388	0.5288	1.1606	1.352	0.538	0.6736	0.2292	0.8024	0	1.5853	0.1678	0.2802	0.383	0.609	0.3487	2.216	0.7938	0.0953	0.9199	0.2079	0.1312	1.8585	0.3354	0.2664	1.5697	0.7482	0.1954	1.4251	0.087	0.5861	0.5023	0.4186	0	0.3886	0	0.2483	0	0.9731	1.2025	1.1181	0.1068	0.2721	1.1444	1.4515	0.7449	1.058	0.4616	0.6299	0.1836
AC107884.1	0.9838	1.238	4.6594	0.7747	1.375	0.4952	0.4537	0.9125	0.2847	1.6543	0.6735	0.507	0.2454	1.2283	0.4929	0.4595	0.533	0.3287	0.3953	0.5056	1.5503	0.6467	0.4805	0.5046	1.6342	0.959	0.6354	2.244	0.4085	0.4545	0.6533	0.3219	0.1395	1.8127	1.3164	1.1421	1.2384	0.7092	0.952	1.0806	1.3711	1.2001	0.9545	0.8481	0.7793	1.5989	1.1137	0.2078	0.1868
AL391832.3	1.0822	0.561	0.9893	1.1609	0.5707	0.4375	0.6079	0.4728	0.999	0.4368	0.6991	0.7076	0.4836	0.846	0.5944	0.5597	0.1504	0.2888	0	0.1576	0.3479	0.325	0.2541	0.1514	2.3087	0.5669	0.6663	1.6612	0.3298	0.3806	0.4757	0.8246	0.2337	1.3249	0.4323	0.5645	0.4642	0.8192	0.7972	0.6932	0.4856	0.5154	0.9755	0.3666	1.1994	0.9473	0.1749	0.3977	0.4172
AC078923.1	0	0.049	0	0.0417	0.1494	0	0.053	0.2063	2.219	0	0.1165	0.3458	2.2452	1.1745	0.4438	0.7521	0.0459	0.2646	0.9366	0	0.1821	0	1.6042	0.1233	0.5555	0	0.3165	0	0.0403	0.31	1.3948	0	0.3569	0	0.4225	0	0.0354	0.3002	0.1391	0.2823	0.0989	0.3148	0	0	0.0431	0.089	0.2492	0.1458	0.2549
LINC00989	0.2538	0.3372	0.4775	0.1298	0.4095	0.1683	0.56	0.0917	0.0247	0.2965	0.2416	0.1633	0.1444	0.0313	0.1255	0.3039	0.0306	0.0882	0.0757	0.0642	0.081	0.2353	0.069	0.1165	0.1235	0.4618	0.0804	0.1917	0.1074	0.3359	0.0646	0.0947	0	0.4596	0.0587	0.1788	0.0079	0.0556	0.1855	0.0209	0.0659	0.2379	0.0589	0.1493	0.0383	0.3759	0.0791	0.1512	0.0755
AL359762.1	2.8142	3.5532	3.5373	2.0023	0.9911	0.4171	5.1237	3.2849	0.1948	1.4056	1.9544	1.417	1.5218	2.365	1.4169	1.601	1.5054	1.1358	0.2991	1.2394	0.8885	1.007	0.6664	0.6135	4.2527	2.7028	0.5294	1.9602	0.849	2.6312	0.8165	2.5404	0.5014	1.6844	0.8657	1.8839	0.6639	1.5818	1.9548	2.4234	0.2894	0.8109	1.7053	0.5243	1.7659	2.0324	1.3757	1.7634	0.4973
TMEM254-AS1	2.3871	1.3179	3.0523	1.0678	1.6045	2.2213	3.3832	1.2566	1.0773	1.0304	1.7135	0.4579	0.6259	0.8294	0.3739	0.6941	0.6486	0.3503	0.1879	4.014	1.0049	1.2557	0.5938	0.9523	1.1505	0.9425	0.5588	0.6494	0.6579	2.5654	6.9258	0.8209	0.0945	1.6669	0.3497	1.9446	0.3598	0.4859	1.0133	0.6021	0.2837	0.6392	0.263	0.9883	0.6657	1.3556	1.2415	1.0508	0.8624
LINC00852	2.4443	1.4295	7.4225	2.8713	1.8178	3.1121	1.2171	1.2049	1.3307	4.1739	2.5913	0.7664	0.3081	1.8618	1.9775	1.7827	1.9636	0.9198	0.6216	2.71	1.9629	2.5531	1.3492	0.6751	0.9805	5.0562	0.8961	1.7462	1.7227	1.6165	0.788	2.2226	1.6377	2.1569	2.8642	1.1188	0.4805	1.1481	2.0315	1.4228	0.6703	2.3641	2.2096	1.8683	1.3483	1.8105	1.5968	2.8884	1.5505
AC019254.1	1.5292	1.2456	2.4407	0.834	1.0862	0.2429	0.4821	0.675	0.9075	1.2124	0.4234	1.8856	1.2887	1.0247	0.8066	1.1185	0.9181	0.5611	0.7738	0.2624	0.2759	3.0065	0.3762	0.112	1.0874	0.6294	0.9041	1.0144	0.5126	0.3521	1.162	0.1409	0.2595	1.6344	0.288	1.1142	0.6442	1.0914	0.6322	1.1971	0.4493	1.4878	0.8424	1.4245	0.6266	1.4563	0.6472	0.8831	0.9265
FTX	3.1705	2.1727	5.9309	3.9405	4.0603	2.2259	2.7961	1.6973	6.5802	2.6656	2.9832	2.1285	1.0569	2.1512	2.1933	2.1346	4.2672	0.7622	0.7473	4.9743	3.733	3.2492	1.1267	1.4218	4.6853	1.7922	1.7965	2.3862	1.8381	1.2552	1.9215	1.3408	1.3222	6.4129	3.3066	2.4076	0.7705	2.7541	2.7499	1.9368	1.4375	3.0226	3.3378	2.9029	1.8926	3.7157	2.7803	0.7015	2.685
WT1-AS	0.434	1.1704	1.6053	0.2805	0.8682	0.1886	0.7795	0.0719	0.1658	0.3156	0.3868	0.549	0.3679	0.0351	0.1005	0.4087	0.2631	0.022	0.1697	0.012	0.0605	1.0546	0.1547	0.2073	0.3193	0.3594	0.0563	0.973	0.0803	0.83	0.0868	0.1641	0	0.1344	0.1842	1.0401	0.0088	0.2368	0.2772	0.3984	0.2463	0.2039	0.3298	0.4462	0.1932	2.3392	0.0177	0.3146	0.2116
AC080013.4	0.858	0.4992	0.5478	1.4465	0.711	0.9993	1.2444	0.2525	0.1132	0.6803	0.5543	0.2645	0.241	0.2875	0.576	0.5579	0.281	0.09	0	1.1778	0.4335	0.6748	0.1056	0.2515	0.6102	0.7064	0.4612	0.207	0.3287	0.7114	0.2371	0.9484	0.4368	0.3668	0.6464	0.1563	0.0723	0	0.2838	0.096	0.2017	0.2569	0.4051	0.4568	0.1758	0.8172	1.3073	0.892	0.0866
FGF14-AS2	7.8271	5.7445	7.6194	12.7489	9.9539	16.8858	13.6818	4.1504	2.2177	9.3758	5.2567	2.5084	4.1905	7.2093	3.7978	6.2602	3.7901	3.6396	2.4157	31.3992	6.6551	5.0341	1.6683	4.2929	4.1332	10.8666	2.8574	4.7108	5.8188	10.8434	3.4476	8.3946	0.3682	7.4214	2.1113	5.7312	0.457	3.4847	6.908	4.3074	1.5301	3.4917	3.586	4.7648	7.2247	9.4139	6.107	5.0753	2.4102
AL451123.1	0.8489	0.4287	2.2005	1.0548	0.7316	0.1384	0.4609	0.4838	0.7132	0.3486	0.4223	0.3175	0.1419	1.0021	0.4331	0.3477	0.3892	0.2243	0.1804	0.2923	0.9563	0.7197	0.2559	0.283	0.5313	0.3017	0.3322	1.2471	0.4553	0.219	0.312	0.5255	0.2823	1.1306	0.1716	0.3626	0.2954	0.5302	0.5798	0.6314	0.3911	0.6405	0.5238	0.3322	0.6088	0.5659	0.4427	0.1716	0.5281
LINC02158	0.8351	0.6802	1.3477	0.4509	0.692	0.0688	0.4914	0.7008	0.0857	0.8239	0.6594	0.4004	0.2737	0.4352	0.2492	0.1056	0	0	0.2629	0.3715	0.2812	0.7151	0.3995	0.0476	0.132	0.802	0.0698	0.8617	0.0622	0.359	0.4487	0.6581	0	0.9719	0.0815	0.2366	0	0.0773	0.4297	0.2179	0.229	0.7778	0	0.3458	0.3327	1.3746	0.7697	0.3751	0.5247
CACNA1G-AS1	0	0.0429	0	0.0732	0.0874	5.1957	0.2792	0.0362	0.0487	0.117	0.2043	0.2654	0	0.0412	0.1415	0	0.5236	0.0387	0.0747	0.7175	0.0266	0.1161	0	0.0811	0.1874	0.405	0.0397	0.2225	0.212	1.0536	0.102	0.1699	0.0626	0.1577	0.139	0.2016	0.1243	0.1317	0	0.0825	0.1301	0.1105	0.0581	0	0.0378	0.3904	0.0937	0.0852	0
NCAM1-AS1	0.2729	0.0351	0.1605	0.708	0.1548	0.6281	0.4185	0.0395	0.0265	0.1754	0.0464	0	0.0141	0.1011	0.0289	0.0327	0.022	0	0.0204	0.5866	0.1306	0.1582	0.0495	0.0295	0.0511	0.0552	0.0757	0.1213	0.1348	0.0278	0.0417	0.0093	0	0.3439	0.0631	0.0824	0.0169	0	0.0998	0.0112	0.0118	0.0602	0.0791	0.1071	0.0515	0.1915	0.1362	0	0.0609
AP001596.1	0.1852	0.2716	0.7449	0.1286	0.2763	0.4392	0.4414	0.1017	0.1368	0.0411	0.1436	0.1332	0	0.1448	0.0746	0.0843	0.0566	0.0815	0.105	0.2076	0.3555	0.1631	0	0.095	0	0.0711	0.0557	0.1876	0.1987	0.0478	0.0716	0.0716	0	0.6651	0	0.2125	0.0437	0	0.1715	0.058	0.0609	0.0776	0.0816	0.138	0.1594	0.3841	0.0878	0.0898	0.0262
AL137186.2	1.8935	2.2703	2.3295	2.1414	1.6397	0.9145	0.986	1.417	1.2373	2.1017	1.3882	0.9335	1.6734	1.2973	1.1426	1.8155	2.9265	0.5621	0.9345	0.954	0.7093	3.6308	0.6779	0.4147	1.7702	1.7982	0.9926	2.2274	1.1981	1.3444	1.5432	0.9877	0.5054	1.8465	0.9536	1.4785	0.803	1.0807	1.8965	1.5823	0.7526	2.1178	2.344	0.991	1.4647	2.7579	0.9581	1.1181	1.6091
AC126773.4	1.534	4.6354	5.0311	2.6448	0.4921	0.2567	0.2402	1.1212	1.0506	1.7026	0.7992	1.3525	0.6325	1.3926	1.2623	1.7453	1.7394	0.6536	0.2805	0.1189	0.275	4.8488	0.8522	0.1523	1.3724	2.3762	0.6702	1.9635	0.7298	4.6265	0.7178	2.1377	0.0588	0.1481	1.6961	2.4607	0.642	1.0301	1.3748	2.1306	0.7327	1.3481	2.5623	3.9644	1.6678	3.592	0.3518	3.3607	1.5739
LINC02328	0.3901	0.3745	3.4557	0.5996	0.7043	0.1446	0.412	0.2678	0.2829	0.634	0.54	0.4209	0.4246	0.2614	0.1496	0.3963	0.3939	0.4601	0.1184	0.212	0.1267	0.8283	0.3359	0.293	0.4954	0.562	0.1258	0.7058	0.1868	0.8624	0.1752	0.3234	0.1324	0.4795	0.2449	0.604	0.0657	0.3828	0.5968	0.1636	0.2522	0.4963	0.2456	0.1298	0.3097	0.6914	0.3054	0.2929	0.3053
AC044849.1	0.4689	0.5729	0.9168	0.8137	0	5.3866	0.5691	0.4829	0.8657	1.171	0	0.5059	0.2305	0.4582	0.3148	0.1334	0.9854	0.2581	1.3288	1.7835	0	0.7744	0.4038	0.3006	0.3334	2.3643	0.0882	0.5938	0.2358	0.3024	0.4535	0	0.1392	0.877	0.103	0.4484	0.2074	0	0.5428	0.2753	0.4822	2.5795	0.2583	0.4368	0	0.521	0.4862	0.5687	0.4143
ZNF236-DT	3.5991	2.9841	6.4627	2.9891	2.3434	9.3361	2.9218	1.9858	1.6612	4.3516	2.6988	2.1266	1.7693	1.4068	1.769	2.34	2.5048	2.311	0.8196	5.8154	2.0779	3.6796	1.8263	0.8901	2.1481	4.8147	2.3214	4.7751	1.4219	3.3154	1.4296	2.1964	2.5956	3.8468	2.1464	2.0078	0.7581	1.6055	3.3482	2.7673	1.6391	2.8958	2.5491	2.5147	2.2584	4.713	1.5994	2.8581	2.6349
AC092849.2	0	0.0814	0	0.0694	0.0828	0.5184	0.4851	0.2058	0.0922	0.2218	0.3227	0.0719	0.3929	0.5468	0.4025	0	0.3818	0	0.1416	0.56	0.2019	0.22	0.1721	0	0.2132	0	0.3007	0.2531	0.4019	0.1289	0.0966	0	0	0.7475	0.2634	0.2548	0.3536	0.416	1.1567	0.1564	0.1644	1.2563	0.2202	0.5585	0.2866	0.222	0.5328	0.1616	0.6356
AL672291.1	0.1802	0.2935	1.0064	0.5002	0	1.3352	1.1132	0.2474	0	0.5999	0.2328	0	0	0	0.1209	0.205	0.2753	0.2644	0	0.577	0.546	0.3967	0	0.3696	0.5124	0.346	0.1356	0.1521	0.3623	0.8131	0.3485	0.1162	0.428	0.2696	0	0	0	0.15	0.2086	0.141	0.1482	0	0.1985	0	0.2584	0.2669	0.2135	0.1457	0.1273
AC002480.2	0.5442	0.1583	0.7384	1.1603	0.2577	0.2017	0.2745	0.1335	0.2871	0.0863	0.2511	0.8948	0.1911	0.4862	0.2349	0.5308	4.1887	0.3709	0.0551	0.2179	0.2749	0.3424	0.0669	0.1196	0.6358	0.4107	0.0585	0.6564	0.1564	0.2507	0.1128	0.3509	0	0	0.1025	0.1487	0	0.2266	0.54	0.0913	0.064	0.9776	0.1713	0.1449	0.2509	0.3167	0.1843	0.2829	0.1923
AC087627.1	0.1595	0.3032	0.4754	0.2584	0.1322	0.1182	0.1174	0	0.0982	0.059	0.1031	0.4208	0.2091	0.0416	0.0357	0.3631	0.1626	0.039	0	0.0426	0.2418	0.6441	0.0916	0.0273	0.3026	0.1022	0.2801	0.2245	0.0357	0.1715	0.2057	0.24	0	0.2387	0.0935	0.3391	0.0314	0.2214	0.1231	0.2082	0.1313	0.1672	0.293	0.2973	0.0763	0.3545	0.126	0.215	0.2631
LINC01358	0.2754	0.2884	0.9561	0.4643	0.3586	0.0729	0.356	0.2634	0.0908	0.2402	0.3241	0.3113	0.087	0.2076	0.1056	0.3805	0.2856	0.1516	0.0697	0.1654	0.2186	0.2382	0.1525	0.2321	0.3217	0.4156	0.1184	0.4733	0.1187	0.3805	0.1332	0.2156	0.0467	0.2355	0.0864	0.1442	0.0406	0.1474	0.2847	0.077	0.0405	0.2783	0.1192	0.1466	0.268	0.5027	0.204	0.2465	0.1738
AC007728.2	0.708	0.4972	8.6199	0.6779	0.607	0.1267	0.3556	0.5867	1.3298	0.7317	0.4889	0.4039	0.7201	0.6489	0.3934	0.4167	0.5597	0.2687	0.173	0.1759	0.481	0.9677	0.3994	0.2755	0.5903	1.6883	0.1102	1.0925	0.2128	0.4565	0.2361	0.3778	0.058	0.5115	0.3862	0.6693	0.3168	0.8945	0.5653	0.3823	0.2611	0.7675	0.2959	0.3184	0.3327	0.7234	0.2315	0.4145	0.7421
AC079921.1	0.6793	0.3689	0.5903	0.5763	0.4847	0.4475	0.508	0.1943	0.6793	0.5236	0.3901	0.5293	0.2968	0.3835	0.4433	0.365	0.3028	0.2492	0.0802	0.6195	0.3527	0.5609	0.0812	0.1065	0.3623	0.1812	0.1704	0.3186	0.3415	0.1947	0.1642	0.146	0.1121	0.5364	0.0663	0.3007	0.2559	0.2671	0.4806	0.4284	0.1397	0.514	0.3118	0.1055	0.4465	0.5031	0.2124	0.1831	0.2801
AC005089.1	0.1114	0.121	0.083	0.0258	0.1847	0.9634	0.918	0.561	0.24	0.1237	0.072	0.0801	0.073	0.5226	0.0748	0	0.1419	0.0545	0.0526	4.7583	0.2251	0.1227	0.2239	0.2095	0.1321	0.107	0.3074	0.1881	0.1494	0.4071	0.3233	0.1676	0.4411	0.8892	0.0653	0.4736	0.219	0.3093	0.387	0.1454	0.1528	0.3502	0.4092	0.2076	0.3462	0.1651	0.9243	0.1201	0.2363
FLG-AS1	0.4556	0.3394	0.3725	0.5361	0.6124	0.1482	1.8417	0.1373	0.3847	0.6352	0.5887	0.052	0.0983	0.3171	0.1156	0.4172	0.2293	0.2936	0.063	1.8597	0.0617	0.0979	0.1914	0.094	0.324	0.1814	0.138	0.0141	0.1415	0.4622	0.086	0.2472	0.0066	0.1496	0.1172	0.248	0.0917	0.2128	0.3602	0.1305	0.2057	0.3551	0.2632	0.1139	0.3108	0.6873	0.6321	0.1393	0.3731
AL807752.4	0.1435	0	0	0	0	1.808	0.76	0.1971	0.1325	0.3186	0.0927	0.1032	0	0.2244	0.3853	0	0.8773	0.4212	0.8133	0.8043	0.4349	0.632	0.1236	0	1.1225	0	0.324	0.1212	0.1924	0	0.2776	0	0.8522	1.7178	0	0.6404	0.3385	0	0	0.1123	0.5903	0.9022	0.3162	0.5347	0.2058	0.6378	0.8503	0	0
AC087501.4	2.1386	1.4565	2.6245	1.4602	1.2202	0.9094	1.4391	0.4333	1.1651	1.5566	2.4008	0.9835	0.586	0.6852	0.7061	0.7978	1.1788	1.0805	0.4968	2.4704	1.3814	1.5054	0.7245	0.5754	0.7479	1.3469	1.0025	1.48	1.4337	1.2886	0.8137	0.859	0.8329	1.5738	0.6779	0.9388	0.4756	0.8466	1.7046	0.9881	0.6922	0.9184	1.0815	1.7637	0.528	2.3891	1.7657	0.9354	1.1399
MEG9	0.6616	0.7574	1.678	0.5337	0.6223	3.8429	0.4419	0.2087	0.132	2.0441	0.1964	0.1801	0.0352	0.2796	0.12	0.4069	0.5875	0.0525	0.1013	0.1575	0.3703	1.4371	0.1078	0.2201	0.4323	0.5495	0.1749	1.2378	0.2158	0.9915	0.5706	0.1038	0	0.6956	0.22	0.5358	0.0949	0.1191	0.5589	0.4759	0.0588	0.2998	0.2561	0.2332	1.0642	1.1125	0.4979	0.0723	0.7204
AC002059.1	4.1877	1.1371	6.4334	2.4224	1.5905	8.0177	2.3874	2.3961	0.4832	1.3557	0.7891	0.753	0	1.2277	0.7028	0.3971	3.2001	0.5122	0.2472	9.3611	1.0577	3.6501	0.3005	0.4475	0.7445	7.206	0.6565	3.8302	1.2868	1.3501	1.1812	1.2376	0.2073	2.6109	0.7667	0.5562	1.029	0	0.808	1.0928	0	1.8283	0.1922	1.6255	1.8769	4.6528	0.8271	3.8091	1.85
AC091564.5	0.2406	0.3266	1.6574	0.3618	0.4983	0.3268	0.3185	0.1927	0.074	0.3115	0.2072	0.0288	0.1577	0.2194	0.0807	0.4562	0.2757	0.0588	0	0.1284	0.3038	0.7504	0.1036	0.2056	0.2851	0.385	0.1508	0.4062	0.3225	0.3361	0.0388	0.3361	0	0.18	0.1409	0.3834	0	0.1669	0.1392	0.2197	0.1649	0	0.3975	0.2241	0.1725	0.4157	0.0475	0.1297	0.3967
LINC01160	1.5111	1.0339	2.6338	0.6713	0.6511	1.0303	0.3468	1.0375	0.279	0.8722	0.5857	0.7826	0.1783	0.6615	0.3246	0.4126	0.8314	0	0	0.8228	0.7633	1.0648	0.2082	0.279	0.6447	1.7415	0.5913	0.9696	1.3777	0.6626	0.4676	0.2338	0.0718	1.3566	0.2656	0.501	0.2139	0.151	0.8397	0.4732	0.2983	1.33	0.4661	0.2252	0.3034	1.3879	0.3223	0.3421	0.8117
AC104117.5	0	0	0	0.1056	0.3783	0.4511	0.3358	0.3134	0.2809	0.1689	0.2949	0	0	0.3569	0.3064	0	0.3488	0.1117	0	0.4874	0.2306	0.1675	0.131	0	0.4328	0	0.1145	0.3854	0.102	0.0981	0	0.1962	0	3.1875	0.2675	0	0.0897	0.1267	0.3523	0.2382	0.1252	0.7972	0.1676	0.2835	0.4365	0.3381	0.7213	0	0.1076
C1QTNF1-AS1	0.3633	0.4932	10.147	0.5323	0.3679	0.2393	0.1603	0.2494	0.1863	0.224	0.2608	0.3774	0.5159	0.568	0.1355	0	0.3393	0.1185	0.2288	0.097	0.2651	0.4888	0.0695	0.0828	0.2296	0.2326	0.1215	0.2045	0.0541	0.3384	0.1561	0.4685	0.815	0.6644	0	0.0772	0.1666	0.7394	0.3738	0.0632	0.0996	0.2961	0.2668	0.6016	0.3184	0.4186	0.4783	0.8159	0.2853
AL121985.1	0.1212	0.1481	2.1888	0.0981	0.1841	0.015	0.0981	0.0555	0.0559	0.269	0.1305	0.0291	0.0596	0.0474	0.0542	0.046	0.0926	0	0.0859	0.0162	0.1734	0.2446	0.0348	0.1243	0.2298	0.6401	0.0912	0.2728	0.0406	0.0521	0.0586	0.0521	0	0.1511	0.0178	0.0515	0.0596	0	0.1637	0.1107	0.0332	0.0635	0.1558	0.1129	0.1304	0.3441	0.1556	0.0816	0.1428
AC027575.2	4.8291	4.165	6.6649	3.7464	5.061	18.1054	3.5733	4.0959	2.36	3.9412	3.5785	2.7584	1.955	1.9986	2.0023	0.9696	4.6671	1.5634	0.2012	20.4714	2.1525	4.0658	1.5899	0.5828	1.212	6.002	2.9926	3.1178	2.0948	6.136	3.434	4.2127	1.8557	2.1253	1.6227	2.3543	0.5863	0.9462	4.275	4.8923	1.4021	1.7859	2.9732	4.234	2.1389	4.8394	3.1979	4.938	2.9114
AC092168.2	0.1161	0.0946	0	0.0806	0.3848	0.086	0.1025	0.2391	0.643	0.3865	0.075	0.5845	0.4565	0.1815	0.3896	0.2641	0.2661	0.1704	0.9869	0	0.2932	0.7668	0.2999	0.0595	0.0825	0.3345	0	0.294	0.2335	0.7485	0.2245	0.1497	0	0.3474	0.204	0.444	1.1638	0.3866	0.1344	0.6361	0.382	0	0.8952	0.6488	0	0.172	0.5502	0.2816	0
AC009087.1	1.3533	1.1024	0.756	0.7828	0.3738	0.6687	0.5973	0.6195	1.0411	0	1.02	0.3245	0.6653	0.7053	0.4543	0	0.8618	0	0	0.5418	1.7091	0.9934	0.5827	0.2314	0.6416	0	0.8487	0.7617	2.2682	0	0.2181	0.7272	0.5358	3.0376	0.1982	0	0.266	0.7513	0.2611	0.7063	0.5567	0.9454	0.7455	1.681	0	0.1671	1.0692	0	0.6377
AC009119.1	0.2811	0.1482	1.6998	0.2181	0.3426	0.0613	0.2263	0.0568	0.0305	0.257	0.3632	0.0595	0.1301	0.181	0.0666	0.207	0.139	0.0728	0.0234	0.053	0.1253	0.1639	0.1282	0.0594	0.2352	0.4447	0.0249	0.1815	0.0776	0.4479	0.08	0.1173	0.0196	0.099	0.0291	0.1792	0	0.0826	0.2106	0.0388	0.068	0.2426	0.1275	0.0924	0.083	0.3062	0.1078	0.2808	0.1987
AC006449.2	4.6239	1.395	3.2528	3.6852	4.2575	2.0308	2.4188	1.1759	4.2685	1.1405	0.8851	2.3405	0.8419	1.3388	0.8048	2.1433	3.4026	1.2567	0.9706	3.2911	2.3358	1.1313	2.0645	1.1419	3.8971	2.1382	2.1908	2.3134	1.2629	0.8834	1.1594	2.3189	1.0171	3.3313	1.5051	0.8735	0.707	2.2817	1.7843	2.011	1.5498	1.615	2.4528	2.2335	1.3509	2.6639	2.0294	0.9693	2.0579
AL162724.2	5.4046	3.5219	6.6423	2.0633	1.7915	0.8011	1.4313	3.1542	0.7484	2.9994	3.1423	1.555	1.3284	1.9013	2.7211	0.9224	5.9885	2.9745	1.9145	0.8655	2.1841	2.6777	0.6981	1.9405	2.8825	2.0763	2.8468	3.1941	1.4493	0.8712	2.0907	2.4393	1.6049	4.8522	2.8499	1.3783	3.028	2.0252	2.5027	1.6924	0	5.0967	1.1909	2.5174	2.3255	2.2018	1.441	0.874	1.9101
AL590787.1	0.6962	0.1547	0.1414	0.6151	0.1049	0.2815	0.7822	0.0869	0	0.3513	0.4089	0.0911	0	0.099	0.1275	0.3601	0.0967	0.1393	0	0.3041	0.1599	0.0697	0.0545	0.0649	0.09	0.2432	0.0953	0.4275	0.0424	0.3265	0	0.1632	0	0.1894	0.0556	0.0404	0	0	0.2198	0.0495	0.1562	0.199	0.2789	0.1179	0.0908	0.5626	0.15	0.2047	0
AL139274.2	0.4437	0.1807	1.0365	0.574	0.5181	0.7922	1.2907	0.2631	0.1676	0.2462	0.3518	0.1596	0.1586	0.2207	0.1895	0.1377	0.0616	0.148	0.1715	0.6782	0.2954	0.2887	0.1737	0.1862	0.5593	0.368	0.2276	0.2384	0.2704	0.2601	0.2536	0.156	0	0.2112	0.1595	0.1671	0.0357	0.3191	0.2568	0.3	0.1161	0.0423	0.1555	0.3006	0.376	0.4631	0.4421	0.2935	0.3564
AC087164.1	0.1826	0.2677	0.6937	0.1268	0	0.3248	0.3224	0.1003	0.2697	0.3243	0.1887	0	0	0.1999	0.0245	0	0.1674	0.0804	0.1035	0.3509	0.0369	0.1206	0.0629	0.1311	0.1039	0.1052	0.1099	0.1233	0.0979	0.0706	0.2119	0.3297	0.0434	0.1639	0.0963	0.2328	0.1723	0.1521	0.2114	0.0572	0.03	0.4209	0.1609	0.4083	0.0524	0.2435	0.1082	0.0886	0
AF111169.3	1.9194	1.4924	5.4586	2.1196	1.229	2.5217	1.5788	0.8386	1.6107	1.162	1.0709	0.9413	0.0858	0.8866	0.41	0.5956	1.7334	0.3841	0.2472	6.3572	0.9255	1.729	0.7513	0.8502	1.551	1.8434	1.0504	2.7254	0.9943	0.9563	2.7	0.45	0.1036	2.2193	0.8434	1.0568	0.3087	1.0897	1.212	0.8879	1.2201	2.2854	0.9612	1.6255	1.2513	2.2618	1.0856	1.1286	1.1717
AC009812.1	2.937	1.7841	4.8943	3.3517	2.805	4.1689	3.4055	1.2646	1.2867	2.3206	2.0903	1.3606	2.1534	2.296	1.4704	3.0584	1.8639	0.9498	1.7633	5.1419	1.6094	2.6855	1.3717	0.9958	1.593	2.247	1.0863	2.3535	2.0357	2.2147	1.2517	0.9308	0.2365	1.8621	1.7062	2.0946	0.3523	1.3679	2.6509	1.8316	0.86	1.3561	2.0292	2.5969	1.6421	4.019	2.0941	0.966	0.8796
CCND2-AS1	0.4922	0.6322	0.8671	0.657	0.3921	0.463	0.4094	0.3119	0.2796	0.5463	0.5258	0.2723	0.1861	0.4587	0.4066	0.3231	0.7232	0.1111	0.1341	3.1224	0.4399	1.5214	0.2282	0.233	0.4711	0.5818	0.3561	0.4155	0.4568	0.537	0.2929	0.5126	0.0225	0.4249	0.3494	0.5672	0.1116	0.3625	0.504	0.2964	0.1869	0.3372	0.5214	0.8112	0.448	1.36	0.2916	0.3979	0.5753
AC006033.2	1.3533	0.999	4.8669	2.554	2.6986	0.2194	1.1573	0.4356	0.1562	0.9388	1.9125	0.6692	1.4553	0.3306	0.2839	1.7323	0.614	0.3724	0.0599	0.2709	1.1537	0.8381	0.4006	0.4989	2.3458	0.6499	0.2546	3.3921	0.2835	1.4999	0.3681	0.8726	0.0502	1.4555	0.2973	0.755	0.1995	1.2678	0.8813	0.5628	0.8002	1.1965	0.6523	0.7092	0.7582	0.9085	0.3759	0.4445	0.7772
LINC00589	0	0.0981	0.0897	0.0279	0.1663	0.2974	0.0354	0.0551	0.8891	0.3118	0.1815	0.4618	2.9197	0.1882	0.7274	0.7762	0.1227	0.1767	2.5588	0.2892	1.7434	0.2209	0.2419	0	2.0547	0.2313	0.5134	0.1016	0.4843	0.5952	0.8926	0.3105	5.005	0.1201	0.2116	0.3582	0.497	0.8354	0.0465	1.8221	0.3632	2.4389	0.1326	0.4486	0.0863	0.0297	0.5469	0.1947	0.3404
LINC02256	1.2819	1.1188	1.5345	1.2711	1.214	0.95	2.5864	0.4401	0.169	0.9147	1.0056	0.5927	0.9002	1.36	0.3688	1.771	0.6297	0.6719	0.5189	1.613	1.5726	0.9073	0.3942	0.7984	1.8883	0.5276	0.2067	1.778	0.3683	1.476	0.5313	0.8856	0.2175	1.7811	0.7242	0.934	0.702	0.5337	0.848	1.0752	0.226	0.5756	0.7061	0.3412	1.2476	2.2381	0.1628	0.1481	0.453
AC011899.2	3.912	3.6261	2.11	2.4345	1.6768	0.4999	0.5954	1.1115	0.4981	0.2995	1.83	1.0673	0.7958	0.5273	0.9961	1.2278	0.4123	0.6929	0.1911	0.8641	0.5452	2.2278	0.1162	0.2768	1.4389	1.8138	0.9136	5.8084	0.9948	2.0876	1.5655	3.6531	0	1.0092	0.7113	0.946	0.3182	0.4493	2.0301	1.4784	0.3329	3.675	0.8917	1.0053	1.5478	1.2989	0.1599	1.636	1.5256
ZNF710-AS1	12.1605	4.7659	12.0806	12.9204	9.0789	3.486	4.2407	3.6825	4.4214	4.7432	7.4112	3.3833	1.0433	5.112	4.6979	5.4495	4.4272	3.9146	2.1132	6.1547	7.4904	8.4627	1.6053	4.0013	3.7323	9.2552	2.374	4.4554	10.9021	6.3987	2.2467	6.0101	4.3264	6.6519	5.3941	4.041	2.4695	2.6748	7.3045	6.0172	2.7134	2.7347	4.487	4.4352	6.2319	7.8815	4.6902	3.0378	6.5885
LINC02308	0.1773	0.361	1.2874	0.1846	0.6611	0.0657	0.2739	0.2434	0	0.4919	0.1718	0.1913	0.0871	0	0.119	0.2017	0	0	0	0.142	0.4478	0.0976	0.0763	0.1364	0	0.2554	0.1334	0.1497	0.0594	0.4572	0.0857	0.1715	0.1053	0.1326	0.0779	0.0565	0	0	0.2052	0.0694	0.0729	0.0929	0	0	0.0636	0.6565	0.2101	0.1433	0.1253
LINC01353	0.9464	0.5996	0.8224	0.6569	0.4793	0.5845	0.8354	0.7581	0	0.7587	0.2717	0.416	0.3619	0.4521	0.3177	0.1795	0.6429	0.1929	1.5645	0.7578	0.5578	0.4631	0.1358	0.4585	0.7478	0.6565	0.6726	0.9322	0.6697	0.7459	0.3051	0.5085	0.2498	1.1014	0.0924	0.3687	0.4341	0.2627	0.3043	0.4939	0.173	0.2755	0.2896	0.2939	0.6033	0.701	0.4361	0.2976	0.223
AP000255.1	1.2312	1.8053	1.5132	1.6238	0.3061	0.6387	3.3149	0.7608	0.1137	0.2733	0.8749	0.3542	0.3632	0.6738	0.4959	0.8405	0.8468	0.3614	0.3489	2.7605	0.311	1.22	0.8482	0.3158	0.6129	1.3007	0.6485	1.0395	0.908	1.0321	0.7144	0.7145	0.2925	0.5527	0.9739	0.8635	0.3631	1.2303	1.2828	1.1566	0.4052	0.129	0.9495	0.9176	0.9712	0.7296	1.1672	1.3937	0.4351
AC138207.4	4.7603	1.7143	5.5985	2.9217	2.6575	2.7481	2.1674	1.8923	1.804	1.9466	2.4926	1.8382	2.2169	2.037	1.211	2.3945	2.7187	1.0296	0.639	0.7624	1.291	3.1447	1.6396	1.4907	3.207	0.7219	1.0181	5.2882	2.0492	1.874	1.793	1.3893	0.8333	3.1491	1.3652	2.7154	0.9161	2.6704	2.1463	1.5691	1.4016	1.3126	3.2572	3.1742	2.192	3.0435	1.247	1.8232	2.5856
PCED1B-AS1	9.7906	11.0833	46.004	8.5424	7.5573	1.5693	2.85	6.6792	4.0061	18.2437	8.0991	3.8001	2.5353	4.3596	2.1252	3.244	3.2042	2.0461	0.6535	0.8562	2.4888	9.233	5.0187	4.097	5.8591	20.6787	1.8142	11.3636	1.7288	9.6385	2.9197	9.8545	0.1992	5.6467	3.5561	6.5627	1.5084	4.2422	7.0141	3.6271	1.9144	7.7325	5.2201	5.8591	4.9764	9.7366	2.9937	7.255	4.416
STARD4-AS1	1.797	0.8197	2.9615	3.605	2.4348	1.0855	1.5784	0.475	1.4598	1.1469	1.1377	1.3896	0.6184	1.1871	0.76	2.2082	0.6935	0.389	0.5984	2.5542	1.3935	2.7502	0.2708	0.4931	2.5175	0.3366	0.5409	1.0924	1.0963	0.1796	1.0254	0.3244	1.3127	2.3394	0.7423	1.2144	0.5458	1.6909	0.9258	1.2661	0.7983	0.6685	1.4255	2.0257	1.1147	2.2229	0.6974	0.0944	1.1686
LINC02323	0.1558	1.3957	0.174	0.1081	0.3012	0.1924	0.1375	2.5312	7.573	0.1729	0.8721	5.4526	2.4503	1.4207	0.8365	3.0128	2.7774	1.6003	2.5749	0.4158	1.7573	0.5717	6.617	0.1598	2.4369	0.3491	1.0158	0.5699	0.5221	0.1674	6.0257	1.0378	0.6784	0.4662	0.6388	1.7875	3.4296	0.8215	0.3606	7.2758	0.9824	6.0389	1.6589	1.1609	1.4894	0.1923	1.4767	1.4693	6.6794
AL162595.1	3.2594	1.373	1.7584	4.3417	6.7566	3.4993	11.2219	3.3395	8.2016	2.7612	4.185	3.2939	3.1446	5.1595	5.0918	4.7597	4.5702	3.2114	4.3018	11.3177	4.283	1.5427	4.1706	2.2447	8.3615	2.5062	4.401	1.7317	6.3715	2.7826	5.833	3.5419	7.7067	8.0525	3.8729	2.201	7.12	6.4596	4.8664	2.957	3.358	4.7983	7.5175	7.4348	3.6626	2.9482	6.281	3.013	2.9282
MGC16275	1.1749	0.6208	2.6255	0.8156	1.0789	0.8473	0.883	0.5887	0.5277	0.8812	1.0462	0.7081	1.4362	0.571	0.405	0.9394	0.0243	0.4194	0.225	0.6611	0.6577	0.6293	0.1914	0.3746	1.0162	0.7015	0.3345	0.9652	0.298	1.0852	0.4607	0.2867	0.2263	1.7581	0.4186	0.5871	0.3933	0.476	0.8088	0.5469	0.1045	1.098	0.3149	0.6508	0.3416	0.494	0.3575	0.4108	0.5611
AC005062.1	0.3212	0.1308	0	0.1858	0.1109	2.8174	0.9807	0.7169	0.5684	0.6834	0.467	0.1926	0.5527	1.3603	0.8267	0.0305	0.2659	0.0589	0.3035	2.1651	0.3516	0.2653	0.3458	0.1098	0.9138	0.2828	0.4432	0.2712	0.5564	0.8976	0.3366	0.9149	0.2226	0.5608	0.3294	0.7339	0.6947	0.6465	0.1859	0.6078	0.2863	0.3927	0.7079	1.247	0.288	0.2181	1.4435	0.2597	0.4731
AC004921.1	2.4946	5.2649	2.2805	4.9588	3.1009	0.6723	1.6516	2.4136	0.6281	1.1327	2.7104	0.9788	1.2263	1.241	0.4567	1.5482	0.9532	0.8321	0.6427	1.2712	1.0884	1.8727	0.6835	0.6398	2.5804	2.5048	1.2799	7.2759	1.3684	3.5827	1.0966	3.4364	0.1347	0.8484	0.4983	1.8073	0.4012	1.4163	1.8378	1.2428	0.653	3.5645	1.8739	0.4225	1.3824	3.6116	0.6719	1.4669	1.5229
AC020928.1	0.6282	0.3518	0.5264	0.3543	0.2603	0.3783	1.8368	0.4313	0.145	0.2615	0.279	0.3953	0.1544	0.1841	0.1581	0.2233	0.12	0.5474	0.3338	1.3203	0	0.5187	0.6423	0.2014	0.5305	0.2639	0.2954	0.1657	0.0526	0.8101	0.2658	0.1772	0	0.2937	0.276	0.3004	0.0463	0.0654	0.1363	0.3381	0.1292	0.2057	0.346	0.3657	0.366	0.5234	0.7211	0.1587	0.4163
AC027228.2	0.4637	1.0702	0.0863	0.1341	1.0887	2.7778	0.307	1.1408	0.6421	3.9457	0.3245	0.7504	3.1531	5.2258	4.5913	1.0112	2.7165	2.1266	1.6425	0.495	6.6756	0.5105	1.3642	0.2576	0.4122	0.4453	1.1049	0.5546	2.9531	1.6942	5.9791	2.6908	1.9276	1.7345	5.2637	1.7491	3.5094	3.2497	0.9394	1.1495	0.445	0.5263	0.2129	3.1677	0.4434	0.2003	1.1905	1.031	2.4035
LINC00987	2.7785	1.2574	3.0698	6.386	7.8027	1.0067	1.5261	1.3778	0.8835	1.2336	2.6525	0.4441	0.9106	2.2686	1.057	0.7728	0.8965	0.6117	1.1811	0.9146	11.9304	0.6798	0.9304	1.8052	0.9879	2.3423	1.9746	1.7724	1.159	1.5925	0.3881	2.1299	0.11	9.5622	0.3527	0.9054	0.8193	1.1054	4.0385	0.9909	0.6095	0.8087	0.7143	0.4602	1.8375	1.4178	2.6158	0.5491	0.9165
AP000753.2	0.5903	0.3206	0.8794	0.1366	0.4892	0.1458	0	0.6755	0.5449	0.2184	0.1271	0.4246	0	0.3076	0.1321	0	0.3007	0.1444	0	0	0	0.2166	0	0.1009	0.1399	0	0	0.1661	0.2638	0	0.3806	0	0	0.5888	0.1729	0.3763	0.116	0.4915	0.2278	0.154	0	0.4123	0	0	0	0.2915	0.2332	0	0.1391
LINC01091	0.1742	0.1513	0.1492	0.2579	0.3752	1.7339	1.9063	0.4424	0.2144	0.5026	0.51	0.689	1.9463	0.4448	0.2767	0.2642	0.1331	0.2215	1.1598	2.1987	0.4106	0.147	0.4949	0.2531	1.3995	0.3011	0.1005	0.4803	0.1518	0.6176	0.4211	0.1797	0.9171	0.3909	0.0918	0.2628	0.7669	0.5076	0.7863	0.8635	0.3391	0.4927	0.4669	0.4218	0.2831	0.3311	0.9838	0.2675	0.755
LINC01668	1.7847	0.3965	5.9819	0.5631	1.6134	0.481	1.0025	0.1114	0.2995	0.7203	0.3144	0	0.1595	0.6342	0.6535	0	0.248	0	0.2299	2.0786	0.7376	0.1786	0	0.0832	0.2307	1.2466	0.9767	0.137	0.8702	1.0462	0	0	0.9635	2.4277	0.2852	0	0.7655	0	1.1269	0.508	1.8686	0.68	0	0	1.2798	0.2403	0.3845	0.2624	1.7202
AC010894.4	0.3501	0.2139	4.9869	0.1823	0.5077	0.0649	0.0773	0.9615	0	1.0686	0.3392	0	0.086	0.1368	0.0588	0	0	0.0642	0	0	0.2211	0.4818	0.4522	0.0898	0.0622	2.2695	0	0.5172	0.0587	0.3386	0.1693	0.3386	0	0	0.3077	0.1674	0.0516	0	0.5066	0.0685	0	0.0917	0	0	0.1883	0.8427	0	0.1415	0.0619
LINC01978	0.7585	0.9549	0.2311	0.2154	0.3429	0.1789	1.0348	6.6759	0.7002	0.9567	1.1805	0.6448	0.2712	0.9973	2.7543	0.7453	5.4802	2.6313	4.1525	0.1104	2.212	1.6703	2.7314	0.4244	1.5937	0.3642	1.9718	0.3784	9.3845	0.289	3.6345	0.9337	3.3172	0.9286	2.6665	1.143	6.3238	4.0194	0.6785	1.5925	1.4466	5.9248	3.0389	6.8735	2.7445	0.1022	2.2063	0.3903	2.4858
AC005281.1	0	0.0744	0	0	0.2271	0.474	1.0888	0.1882	0.4217	0	0.1771	0.5257	1.8863	0.4285	0.3067	0.2079	0.1396	0.067	1.8123	1.0973	0.2769	0	0.0787	0.1406	0.2599	0.2632	0	0	0.6125	0.1178	0.0884	0.1178	0.3256	0.6835	0.1606	0.0582	0.5388	0.6086	0.5288	0.4291	0.3006	0.0957	0.2013	0.1702	0.131	0.0677	0.1624	0.2216	0.1292
AL606834.2	4.6985	3.4172	11.9989	3.7273	3.3373	0.6218	2.4441	1.3826	2.9432	3.1663	4.011	3.1382	3.6296	2.3613	2.3656	3.2457	3.2058	1.7239	1.1888	1.2093	2.6278	6.4663	1.7339	1.0328	4.4152	5.1572	1.2627	2.5501	3.7124	5.8428	4.544	3.7869	1.1959	3.2642	3.8344	2.8885	0.099	3.9124	5.6335	2.2332	1.3805	1.5824	3.5126	3.7517	2.4067	5.3446	1.4914	2.8492	5.8119
AC025164.1	0.3545	0.331	4.6076	0.3601	0.3224	0.2499	0.393	0.1543	0.3911	0.7581	0.4971	0.2177	0.119	0.2095	0.1161	0.1869	0.1123	0.0381	0.1225	0.1869	0.2009	0.5902	0.2755	0.2882	0.2521	1.2538	0.1106	0.3431	0.1333	0.3902	0.1589	0.1338	0.0616	0.3234	0.0684	0.2646	0.0765	0.1368	0.3503	0.1557	0.064	0.3261	0.0857	0.0966	0.2046	0.4931	0.21	0.4264	0.2261
AC005046.1	4.6609	3.1458	8.4808	3.6975	4.0831	3.1583	2.8213	3.566	2.5816	4.1387	5.1618	2.8736	0.1309	3.1232	1.2516	2.1212	4.4776	0.9772	2.2643	6.5046	1.8163	4.5452	1.2614	1.0246	4.3562	4.7322	1.5031	6.2962	1.8748	3.0912	4.3788	1.8032	0.7909	5.5794	1.7555	3.2262	0.9424	1.4416	4.9333	2.7105	1.3146	1.814	3.3745	2.7293	3.247	6.8061	3.1562	1.6151	3.0121
MIAT	2.7109	2.335	9.8287	3.6846	2.8168	0.2572	1.6086	1.8408	2.6572	3.9721	1.5387	1.4937	0.1294	1.7029	1.4021	2.6827	3.6813	0.3908	1.1108	0.1917	2.092	17.7041	3.8803	2.2499	8.7028	3.7014	0.7971	2.8597	2.1986	1.2348	1.661	0.8952	0.0782	1.8984	2.1774	3.3498	0.3282	1.9434	2.6187	1.1478	0.3003	2.2574	0.8703	1.9624	1.708	5.2616	0.617	1.5677	4.0523
AF131215.7	2.7076	0.7672	3.9459	1.7161	1.3658	1.8322	3.0656	0.2425	0.7607	1.8293	2.1294	0	0.463	1.1044	0.6322	0.8037	0.8996	1.2958	0.5004	0.7541	1.6651	0.7777	0.3041	0.6038	0.586	2.2613	1.6831	0.5964	0.6314	1.8218	1.5939	1.4422	0	1.2331	0.2069	0.4503	0.3471	0.4901	1.4991	1.0138	0.0968	0.4934	0.2594	0	0.6754	0.9592	2.4414	0.9518	1.2482
LINC01852	1.5391	1.0816	2.3265	1.8224	2.0256	1.1407	1.1588	0.9531	0.39	1.3733	1.4037	0.89	1.6319	1.1324	1.175	1.7511	0.7841	0.9522	0.3421	1.2324	1.3415	1.4287	0.7796	0.4953	1.9529	1.5651	0.704	1.2739	0.9306	1.4983	0.6713	1.7123	2.2224	1.2644	1.2465	1.5007	0.3915	2.337	0.9782	1.8191	0.571	2.2135	1.1304	1.4619	1.3418	2.4588	0.7152	1.22	1.2159
AC005696.3	2.4722	2.9088	3.9897	0.7627	0.4553	7.3289	0.9699	3.2063	0.5071	1.2196	1.7745	0.5927	0.2701	0.4295	0.3688	0.3125	2.0991	0	0	2.1995	1.1101	0.6049	0.2365	0.8454	0.7813	1.5829	1.0335	0.4638	3.8672	0.7085	0	0.5313	0.3263	2.0551	0	0.8756	0.162	0.6862	0.954	1.2902	0	0.8635	0.6053	1.0236	0.591	1.4243	1.4648	0.6663	2.1358
AC078850.1	0.4103	1.2532	1.6043	0.2492	0.51	0.228	1.5618	0.3169	0	0.2846	0.265	0.2582	0.5546	0.1604	0.241	0.0583	0.0784	0.2634	0.0727	0.2464	0.0259	0.2258	0.0883	0.0263	0.4741	1.1328	0.5403	0.6061	0.4813	0.0661	0.248	0.6282	0.2436	0.5371	0	0.1635	0	0.0854	0.3562	0.2007	0.0422	0.1075	0.0565	0	0.1471	2.7349	0.0608	0.1659	0
AL031985.3	4.9619	2.63	4.8603	5.3551	4.8722	1.6372	2.295	1.8201	0.5333	4.1494	6.5207	3.9113	1.8043	1.541	2.5781	5.3361	1.3245	1.6709	0.8668	1.4695	3.2276	4.116	2.3997	1.1505	4.4711	3.2314	2.5574	3.558	2.2101	2.6954	2.1693	2.6077	3.1487	3.3055	2.718	1.7117	1.2427	3.1413	4.5245	2.1018	1.4539	2.7776	2.8457	5.3822	3.0709	3.4991	1.5707	3.4348	2.7145
AC079035.1	0	0	0	0	0.0813	0.1455	0.13	0	0	0	0	0.353	0.386	0.1535	0	0.1117	0.15	0.144	0.1391	0.393	0	0	0	0	0.0698	0	0.1477	0.0829	0.0658	0.1899	0	0	0	0.2937	0	0.0626	0.1158	0.2452	0	0.0768	0	0.2057	0.1081	0.3657	0.0704	0	0.1163	0	0
AC007546.1	1.34	1.3341	5.157	0.9302	0.2468	0.2207	0.3943	1.0223	0.5498	0.9916	0.3847	0.3213	0.5855	1.164	0.2999	0.3388	1.024	0.1093	0.8439	0.2384	0.8274	1.9672	0.3846	0.3055	0.3176	1.001	0.3361	0.8799	0.3993	0.288	0.432	0.192	0.3537	2.0051	0.7851	1.5188	2.283	0.7439	1.2066	1.049	0.245	1.0921	0	0.8322	0.961	1.3234	1.4115	0.4815	1.2629
AC020913.3	1.9975	3.7967	10.4151	1.3866	0.5518	0.4935	0.8817	3.6574	3.688	3.6953	0	1.9157	0	0.5205	0.894	1.5152	2.0353	0.9772	0	1.0663	2.6909	5.1317	1.1467	0.683	1.4205	0.6395	2.0042	2.8108	0.4464	0.4293	1.9318	0	0.7909	0.9963	2.3407	2.1225	1.9634	1.1089	0.7708	0.5213	1.0955	2.093	3.6679	0	0.4775	2.9592	0.789	0	0.4706
AC008121.2	1.4323	0.3889	0.5334	0.6628	1.055	2.2409	0.5619	0.5463	0.1469	0.1766	0.7197	0.2289	0.1565	0.7465	0	0.1811	0.3648	0.1168	0	1.2743	0.5627	0.1752	0	0.1633	0	0.3057	1.0778	0.2687	0.5334	1.0261	0.3078	0.2052	0.7561	0.7144	0.4196	0.2029	0.2816	0.265	0.3685	0.3737	0.1309	0.5003	0.7013	0	0.3424	0.5894	1.2258	0.772	0.4499
FAM83A-AS1	0	0.8046	0.1839	0.0229	0.1091	0	0.3778	1.0173	17.0199	0	1.8717	5.3284	1.3595	0.3861	11.2057	16.07	1.3586	2.1261	1.1663	0	0.2328	0.3262	3.5438	0.0169	2.9968	0.0632	5.2523	0.6115	2.6707	0.3397	17.9581	3.0781	0.1173	0.2463	3.7037	1.2594	1.7087	1.2337	1.4865	2.6805	1.7334	0.4485	0.9431	1.3495	0.7319	0.0244	0.2341	33.8337	2.0479
LINC01150	2.7551	3.1315	1.3602	2.2683	2.7079	0.6173	1.414	1.2318	0.4732	0.6401	1.4073	1.2904	0.8819	0.8515	0.5592	1.9683	0.9303	0.1881	0.2724	0.2565	0.356	1.2698	0.1103	0.5258	1.9592	1.4769	0.675	2.1097	0.6014	1.3221	0.4338	1.8591	0	1.4381	0.1689	0.817	0	1.7607	0.8159	1.0032	0.5798	1.007	1.7648	0.7163	0.919	1.6611	0.4176	1.4505	1.1322
MMP25-AS1	5.0763	2.1049	12.5495	3.0374	3.1121	2.3407	1.8401	2.3578	2.6717	3.735	1.981	2.5857	2.3261	3.5734	1.6962	1.0846	6.3278	1.9384	1.6436	1.2783	3.2489	2.9589	2.7196	1.6259	3.7569	2.7245	1.3655	3.4325	1.0548	1.9773	1.4995	1.1848	0.341	6.8568	2.4325	1.545	2.0929	2.7829	4.1615	1.9061	0.6425	6.7511	2.7584	3.1455	1.9849	3.4453	2.9533	1.4765	1.8671
LINC02104	1.2805	3.1291	1.2876	0.7999	1.6978	1.3286	0.6217	0.5275	0.1182	0.8528	0.8272	1.4736	0.5036	0.6006	1.0315	0.8741	0.3914	0.3759	0.3629	0.6152	0.5822	2.3967	0.441	0.5911	1.0016	1.8447	0.4818	0.5405	0.5151	2.3944	0.6192	1.6512	0.1521	0.7664	0.4501	0.7347	0.3021	0.3199	0.7412	0.1002	0.4214	0.2683	0.2821	1.67	0.3673	1.4227	0.3793	0.9318	0.4525
AC004540.2	1.181	0.8177	2.1442	1.9265	2.1286	3.8731	13.0705	0.5271	0.4906	0.6882	2.4605	0.3186	0.2322	1.5926	1.5064	0.739	0.8122	0.4983	0.251	0.922	0.2685	0.8127	0.2288	0.9995	1.0288	1.5312	0.3999	0.9722	0.2573	1.8086	0.3426	1.4849	0.1052	1.1928	0.3892	0.6023	0.3308	0.7376	1.3672	0.4854	0.2672	0.3403	1.0084	0.4951	0.5717	3.2585	1.5045	1.0504	0.2296
AC090241.3	0.3202	0.1043	0.3578	0.1556	0.2654	0.4035	0.2827	0.1319	0.1182	0.2133	0.1034	0.0921	0.0945	0.1001	0.1075	0.0729	0.5384	0.0235	0.0908	0.4359	0.2427	0.1058	0	0.1971	0.1139	0.0308	0.0964	0.0541	0.0859	0.0206	0.1549	0.0619	0	0.1917	0.0281	0.0613	0.0567	0.0533	0.1854	0.0752	0.079	0.1007	0.1411	0.0597	0.023	0.3558	0.1897	0	0.0679
Z97832.2	1.465	0.9865	2.0951	0.9627	1.0036	2.7506	1.5001	0.8449	0.9196	0.542	1.06	0.7306	0.1536	0.8399	0.4196	0.3556	0.9404	0.4873	0.1937	3.5036	1.0065	1.0538	0.5046	0.3707	1.7502	0.6566	0.7496	0.94	0.6024	0.5416	0.6234	0.3526	0.6496	2.6305	0.5493	0.4857	0.3571	0.4066	0.7914	0.9175	0.7392	1.1257	1.6786	0.8006	0.7704	1.3456	1.0648	0.2211	0.8974
AL117336.1	2.7329	11.1309	4.1638	4.8288	6.5883	4.9716	2.4125	1.0235	2.5229	9.9276	1.7655	7.327	2.687	3.6903	2.0015	2.5441	2.0884	0.9116	3.1683	1.7905	1.3806	8.2063	1.7115	4.7151	3.7102	0.7158	0.9348	8.81	2.3319	2.5632	3.8444	0.801	0.8853	1.8588	1.9652	5.2271	1.4652	2.2757	10.3543	1.3615	1.6351	7.8099	1.9161	3.2403	1.9599	3.1285	2.9442	1.607	2.8098
LINC01587	0.6435	0.3495	0.2397	0.2482	0.1185	0	0.3156	0.2946	0.5941	0.0794	0.5543	0.0514	0.0703	1.3975	0.048	0	0.2186	0.1574	0.2026	0.0573	0.3251	0.1575	0.0616	0.1467	0.5593	0.206	0.2152	0.1207	0.0479	0.2305	0	0.1383	0	0.214	0.0628	0.1823	0	0.0595	0.5794	0	0.0588	0.0749	0	0	0.1538	0.2119	0.1271	1.0985	0.0505
AC068481.1	0.4846	0.329	1.8499	0.5046	0.3681	0.0299	0.2317	0.1386	0.1491	0.4034	0.2087	0.2905	0.1191	0.0316	0.1627	0.1838	0.0926	0.0296	0.2861	0.0647	0.2244	1.2005	0.2086	0.1864	0.2872	0.2715	0.1216	0.6819	0.4602	0.4427	0.2734	0.1302	0.048	0.3021	0.1775	0.3862	0.0476	0.2018	0.2805	0.0948	0.1661	0.2962	0.267	0.4514	0.1158	0.4188	0.3589	0.2612	0.2854
STEAP2-AS1	0.2067	0.1122	0.077	0	0.2284	0	0.3041	0.3785	1.0813	0.2294	0.089	0.0991	0.0677	0.5386	0.2775	0.3136	0.3159	0.0506	0.3905	0.0552	0.2784	0.2276	0.2373	0.2474	0.294	0.1323	0.3111	0.1163	0.2771	0.1777	0.1999	0	0.3274	0.2062	0.4844	0.0439	0.3657	0.4016	0.0798	0.4315	0.17	0.4332	0.6832	0.2567	0.2965	0.1531	0.4082	0.2785	0.487
AC090559.1	12.3241	9.2062	16.8153	14.6849	8.7067	2.2729	6.2918	4.8159	1.835	3.8768	7.7048	4.2281	5.0533	3.9071	2.1351	8.1741	3.3852	1.5003	1.0461	2.5467	2.9407	6.0341	1.9317	3.8889	12.0151	5.2909	2.1155	12.1072	1.9418	7.0678	3.2406	5.6394	0.1349	10.4527	1.4974	5.8657	0.8708	8.276	8.4157	3.8903	2.2894	8.3312	6.351	3.3332	5.7019	8.9393	1.4133	3.2373	3.2717
LINC01133	1.1547	11.0844	0.0506	1.6188	7.3737	0.1007	3.7775	45.068	16.7627	8.1173	9.2296	29.5426	38.1546	38.3209	26.0674	90.8586	24.6036	55.5104	64.612	0.9428	29.9781	11.7662	5.7905	4.0182	83.548	10.8945	13.9198	6.8244	46.3875	16.8915	56.6255	43.4609	22.8594	26.8662	30.7038	15.0413	85.3122	37.7827	10.6156	3.031	40.3077	41.5174	30.5578	70.997	18.7049	3.6561	66.3398	1.849	24.614
MIR503HG	5.1551	7.7889	10.5905	6.8682	4.2719	2.5471	3.2295	2.2836	1.4072	7.9061	4.0107	4.6849	0.3815	1.365	1.0419	5.0139	6.7563	1.6271	0.2749	2.0861	1.0501	8.9104	0.7398	1.5211	3.3703	2.7151	2.5236	5.2182	2.3969	8.2208	2.2516	1.1259	0.428	2.8201	2.6551	2.0144	0.5394	0.8308	2.8556	2.9942	1.3909	2.4104	5.4048	3.15	4.1739	9.3614	0.5748	4.2129	4.0357
AC012640.4	0.0326	0.0266	0	0.0906	0.2164	3.8704	0.0864	0.2241	0.0904	0	0.0843	0.3991	0.0321	0.1786	0.1972	0.0371	0.1247	0.024	0	0.3398	0.2473	0.4312	0.0843	0.0335	0.0928	0.1254	0.0246	0.1102	0.3939	0.3367	0.0947	0	0.0775	0.1465	0.0574	0.0208	0.0577	0.0272	0.1511	0.2811	0.0537	0.2052	0.1798	0	0.1638	0.0967	0.0967	0.0528	0.2768
PAN3-AS1	4.6821	2.8604	9.2235	3.7632	3.2163	2.8765	4.8129	2.7495	3.3554	3.1455	2.5869	1.7282	0.424	2.4081	2.3574	1.472	5.2727	1.6275	1.484	13.4673	3.7968	3.3915	2.175	1.1692	2.6724	3.5501	1.9934	3.797	4.8736	3.6149	2.0853	2.0656	2.1953	7.1903	3.032	2.9458	1.8893	1.3338	1.783	4.2441	1.6218	4.3896	2.3077	4.4765	1.8555	3.5594	2.4457	3.0883	2.5692
AC093904.2	0	0	0	0	0.5065	0.151	0.0899	1.4689	2.7272	0.7915	0.4607	0.5129	0.3005	0.2389	1.8465	0.4636	0.6228	0.5981	0.5774	0	1.0807	0	0.6141	0	0.8693	0	2.1465	0.344	0.8196	0.1971	1.6749	0.6569	7.8652	0.1524	0.6267	0.4546	0.1202	1.1028	0.3538	0.5583	0.9219	1.0674	0.6734	0.1898	0.5844	0	0.4225	0.5766	0.36
AC027097.2	0.8092	0.9204	6.585	0.8903	1.6702	0.6677	0.7952	0.6919	0.9021	1.7626	0.8286	0.6919	0.8106	0.6923	0.3178	0.8512	0.7118	0.381	0.3894	1.4916	0.2931	1.3281	0.4602	0.2898	0.532	2.7716	0.3677	0.9668	0.4913	1.4177	0.2953	0.9747	0.127	0.9139	0.8052	0.9832	0.2161	0.5594	0.8131	0.4662	0.3643	0.72	0.572	0.6543	0.5803	1.9453	0.5428	0.7407	0.5936
AC084876.1	1.1686	1.375	1.4507	0.6309	0.1076	0	0.4012	0.8024	0.2397	0.7206	0.5033	0.467	0.1277	0.9136	0.8717	0.2955	0.7938	0.3811	0.5519	0.6238	0.5247	1.1437	0.4472	0.1332	0.6464	0.3741	0.0977	0.877	0.5223	0.1674	0.5023	0.2512	0.1542	0.5829	0.2282	0.2483	0.2297	0.2162	0.3006	0.6099	0	0.2721	0	0.7258	0	0.6732	0.5385	0.105	0.5507
AC016152.1	0	0.2603	0.1785	0.1109	0	0.3552	0	0	0	0.1773	0	0.1149	0	0	0	0.3635	0	0	0	0	0.0807	0	0	0.0819	0	0	0	0	0	0	0	0	0	0	0	0	0	0	0	0	0.1314	0.1674	0	0	0	0	0	0	0
LINC02245	1.0138	0.8479	5.5732	0.9383	0.7953	1.1021	0.6563	1.253	0.3619	2.2507	0.9868	0.5251	0.4253	0.7186	0.3721	0.3999	0.3409	0.5654	0.4597	1.1474	0.519	1.1163	0.9778	0.527	0.5287	2.0773	0.295	1.5978	0.6072	0.9414	0.6406	1.1505	0.7707	0.8091	0.6178	0.9308	0.6537	0.6078	0.9546	0.6032	0.6005	0.6374	0.6404	0.7808	0.8628	1.1715	0.6488	0.7869	0.7166
AC116351.1	3.0357	0.5841	2.4303	3.2852	3.9616	0.4783	1.1922	0.4103	0.662	0.9021	2.3472	0.6018	0.47	1.6444	0.7221	2.4477	0.3471	0.5964	0.1693	0.4402	0.2777	1.1316	0.4734	0.9195	1.5978	0.4821	0.7555	1.1301	0.3205	0.8477	0.3236	0.9864	0.1136	2.146	0.6932	1.5544	0.0987	1.0947	0.8855	0.5988	0.5113	0.6262	1.3694	1.3361	1.0628	1.2571	0.609	0.4638	0.6927
LINC02595	0.0742	0.272	0.2073	0.0515	0.246	0.4125	0.2948	0.4841	0.8906	0.5766	0.3835	0.6139	1.131	0.6672	0.6477	0.3378	1.2477	0.5446	1.0516	1.0399	0.3936	0.8579	1.0225	0.0761	0.6861	0.2495	0.2792	0.188	0.597	0.646	1.3996	0.335	0.1322	0.3887	1.5001	0.2129	1.138	0.5871	0.4296	0.4938	0.9463	0.311	0.6132	0.7605	0.2927	0.0825	0.4177	1.3801	0.3672
PCAT19	2.2687	4.0193	7.7294	2.168	5.1764	3.3553	3.4576	1.7673	0.864	6.0075	2.6947	3.937	2.3406	1.4395	1.7416	1.8057	1.3372	1.2169	0.5766	2.0855	2.5902	4.3349	0.7884	1.7116	1.4976	4.6803	1.845	4.896	1.3027	5.9631	1.0921	2.637	0.2659	2.8924	1.2875	1.9134	0.582	1.3809	3.604	1.1309	1.2052	1.4604	1.3338	2.3504	1.6926	4.0994	1.7783	2.6816	1.1146
AC004918.3	5.8486	6.0834	19.5031	8.7441	7.68	2.4674	4.6466	4.8807	7.2264	3.5954	4.2434	4.8541	2.3001	8.1596	3.8659	6.1425	8.9387	3.4335	5.8647	4.9714	10.1362	4.359	2.6343	3.3229	12.7972	2.9382	3.6563	5.5456	6.6355	2.959	4.264	2.7848	13.8938	6.5973	4.9029	5.5644	13.6378	8.6913	5.4166	10.0729	11.2515	4.6198	8.0298	7.2087	5.4847	4.3321	4.1585	2.7645	3.6888
AL512353.1	0.7715	0.5386	1.0097	0.7956	1.169	0.2777	0.5545	0.2876	0.3256	0.7584	0.8544	0.4756	0.1734	0.4136	0.4143	1.1536	0.5727	0.4529	0.0312	0.6707	0.9242	0.3883	0.968	0.4296	0.7681	0.5292	0.4147	0.7816	0.3694	0.7817	0.3411	0.4406	0.3142	0.8905	0.3293	0.4356	0.234	0.5506	0.7145	0.4486	0.3445	0.4619	0.3157	0.5749	0.49	0.6694	0.2481	0.6059	0.2804
LINC01684	0.1575	0.1924	2.3949	0.2126	0.2248	0.0778	0.1583	0.0781	0.0404	0.136	0.1187	0.0818	0.1892	0.0342	0.047	0.1294	0.0468	0.0128	0.0124	0.042	0.0398	0.1349	0.113	0.0898	0.1493	0.2437	0.0461	0.1625	0.0352	0.1298	0.0508	0.079	0.0104	0.1047	0.0615	0.106	0.0052	0.153	0.1317	0.0685	0.0216	0.1375	0.0482	0.1956	0.1129	0.2592	0.0518	0.1061	0.0433
BLACAT1	1.1994	2.6893	0.1934	2.0686	1.537	0	5.3103	6.011	20.1242	1.3999	1.6855	3.4954	4.3644	9.7923	8.3093	7.7378	21.3363	2.1505	16.5044	0.0792	2.0613	2.9271	2.0337	0.7865	9.0746	1.0807	3.5265	2.9336	15.0791	2.3361	4.1735	3.8908	1.8947	5.2547	14.9317	6.7009	20.7762	10.2759	3.8936	8.654	6.6223	8.8493	21.4703	31.7699	6.1274	0.4213	7.3779	11.1675	6.7212
LINC02600	2.3911	0.854	4.1512	7.0861	3.4905	4.2668	0.6576	0.9977	0.5094	1.0208	2.7092	0.4895	0.0543	1.366	1.3336	0.8999	1.0261	0.5534	0.2867	1.1488	0.1115	0.8708	0.4435	0.7264	0.8764	2.5085	0.7751	1.0715	0.3946	0.8895	0.6582	0.4981	0	3.3853	0.2425	0.4808	0.1736	0.4595	3.2579	0.9935	0.3026	0.9251	0.7498	0.377	1.6224	1.3352	3.5202	0.3569	0.377
AC009159.3	3.5197	2.1081	6.3614	3.5929	1.9731	1.6879	6.808	1.9902	5.256	2.413	1.5382	1.1914	1.4249	2.6706	1.1814	2.9446	0.712	1.1395	0.44	1.2434	2.7716	3.6472	1.4263	0.6372	2.7238	3.5792	1.8696	3.059	1.041	4.2053	1.2014	1.7355	0	3.7176	1.7286	1.056	0.9158	0.7758	2.0373	3.0795	0.8516	1.6271	2.7373	2.7002	1.7075	3.9873	2.7602	2.6784	5.3416
AC090114.2	5.5691	4.6422	7.2242	6.4785	4.791	5.1856	4.4318	3.2892	3.7469	6.8101	4.2609	5.0158	1.6009	2.6196	4.4436	6.5512	3.9222	3.0218	2.9926	10.1093	2.7239	6.0667	2.6823	1.519	7.5767	6.8899	2.2641	4.174	5.0072	6.0332	4.6671	5.3939	7.3157	5.8439	5.9315	3.3625	2.1015	3.4093	4.8354	3.8333	2.4946	4.1293	7.0197	5.5838	5.2545	8.9145	2.9223	4.2357	7.1224
AC110995.1	2.5523	1.7619	0.4833	2.2821	2.1509	0.6733	1.2793	1.0099	0.1597	2.1127	1.062	0.4045	0.8506	0.5073	0.3485	1.6242	0.7603	0.2222	0.1839	0.9353	0.6556	1.3336	0.447	0.71	1.5689	1.3295	0.293	1.2418	0.696	5.5509	0.7112	1.562	0.1541	0.9709	0.3802	2.4822	0.0765	2.1973	0.7512	0.4402	0.1779	0.3173	0.2383	0.806	0.7135	3.1722	0.2819	1.2592	1.2842
AP003065.1	6.3717	7.7853	11.6796	6.8416	3.6301	1.6971	3.4275	4.9218	14.7048	2.6521	2.7656	5.4425	0.8809	12.6863	2.5397	1.8124	5.5538	0.6575	5.0784	2.551	4.9287	9.3172	4.4579	1.9405	6.5134	0.9562	2.7719	9.3301	3.2705	2.3752	6.5473	1.1555	0.8278	13.2584	3.6749	8.9496	10.8035	3.8964	3.3424	4.2866	4.0952	11.2664	9.4331	5.5648	3.2842	5.6045	3.9523	1.6099	3.2371
AC093904.4	0	0.1243	0.0284	0.0177	0.0421	0	0.202	0.2794	1.5024	0.5081	0.8707	0.6219	0.1	0.0994	0.717	0.2604	1.0494	0.8957	0.7567	0.0407	0.7451	0.084	0.3723	0.013	0.4521	0	2.0666	0.1503	0.9206	0.5739	2.6806	0.2459	10.6925	0.0761	0.7822	0.1459	0.045	0.487	0.2355	0.3583	0.3138	0.5329	0.7564	0.7107	0.2735	0	0.5424	0.9047	0.6111
AC005104.1	6.0257	4.6016	12.2025	5.3591	2.8088	0.8374	2.1609	3.4909	10.4298	2.7171	3.5278	3.2507	2.0365	9.1269	2.9075	1.9282	7.1948	0.9673	7.204	3.0156	4.0903	5.3904	1.7836	1.9317	5.2224	4.1596	1.8421	7.4721	3.7872	0.8499	3.0959	0.7285	0.8947	10.9888	5.7923	4.562	4.3311	4.8608	4.5779	6.6336	1.704	3.3542	8.506	8.4202	2.0256	4.6028	5.1324	0.7613	3.7268
TONSL-AS1	0.9723	0.9504	1.3036	0.8099	2.0949	1.7295	0.8583	2.9375	5.0264	2.5901	1.6332	6.7141	0.5736	2.4324	2.3498	4.6463	2.3777	4.2811	1.1022	3.5814	1.1788	2.3552	5.0235	0.399	4.9784	1.4941	1.756	1.3135	2.0859	4.0125	18.0545	1.7554	0.462	2.3279	5.469	0.8679	4.7021	3.2386	1.5759	1.3701	1.7598	2.2414	4.285	5.4347	2.0918	0.7202	1.9588	2.044	4.9484
AC109460.1	0.7321	0.8715	2.5796	0.899	0.5133	0.3339	0.8451	0.8893	0.8837	0.8126	0.5457	0.8506	0.4429	0.5283	0.1512	0.897	1.1189	0.4959	1.1171	0.5862	0.8534	1.054	0.6304	0.5199	1.2815	0.4327	0.5509	1.1886	0.8683	0.2905	0.6535	0	0.4013	1.8538	0.5939	0.8975	0.8967	0.7972	0.7823	0.7494	0.7876	0.413	0.9306	0.6295	0.8481	0.7925	0.4004	0.1821	0.6767
GRIK1-AS1	1.5182	0.2208	0.3433	1.38	0.674	0.0134	0.0957	0.1986	0.1835	0.2006	1.0275	0.169	0	0.7347	0.2184	0.0617	0.1657	0.1326	0.1793	0.0868	0.0822	0.4179	0.0467	0.4172	0.1799	0.4166	0.1632	0.1984	0.1454	0.1748	0.1573	0.2564	0	0.622	0.0794	0.2189	0.0426	0.2258	0.5649	0.4811	0.119	0.2841	0.1792	0.2357	0.2203	0.2544	0.7925	0.0146	0.0894
APTR	5.2758	3.5984	2.7822	4.6778	8.8487	14.8165	6.4641	8.7131	12.1561	5.7465	4.9261	5.6467	4.2049	6.9619	6.734	6.1947	10.5037	7.7429	16.7049	12.6059	9.2248	4.8173	6.8083	2.7998	7.9637	4.0806	4.0441	4.4305	8.9885	5.9691	9.1432	4.6989	12.2322	11.0309	5.1931	5.4982	20.4357	13.0857	4.9349	6.8284	5.7175	12.9725	6.727	5.4259	6.3057	3.3868	10.2532	4.0723	5.9069
AP002954.1	1.2924	3.0881	1.3477	2.3923	0.6426	0.2554	0.3042	2.248	0.3181	0.4782	1.6698	1.5494	1.1859	0.8083	0.1157	0.6862	0.2634	0.3794	0.1221	0.138	0.3917	1.4229	0.371	0.0442	1.2254	0.993	0.3242	7.2016	0.6354	1.8334	0.7499	1.3889	0.2047	0	0.6058	2.0324	0.2541	1.2197	1.1969	1.2815	0.3544	1.4445	1.7087	0.6421	0.9268	2.106	0.4595	1.6719	1.0962
SRGAP3-AS4	0	0	0	0.1264	0	0.27	1.8488	0	0.3362	0	0.4706	0.131	0	0.2848	0.6113	0.6216	0.2783	0.1336	0	1.1667	1.196	0	1.4114	0.8407	0	0	0.137	0	0.1221	0.7046	0.1761	0.5872	0.649	0.545	0.1601	0.3483	0	0	0.4217	0.1426	0	0.5725	0.2007	0	0.1306	0	1.0791	1.9143	0.2575
AL132801.1	0.0827	0	0.0924	0.0574	0	5.7025	0	0.0568	0	0	0	0.0595	12.852	0	0.0555	0.0941	0	0	0	0.0662	0	0	0.285	0	0.4118	0	0.1245	0	0	0	0	0	0	0.1238	0	0	0	0	0.0958	0	0	0	0	0	0	0	0	0	1.1111
AC127502.2	6.868	8.9974	12.6573	6.6104	2.5523	2.9386	6.2658	7.5111	0.2614	6.8766	3.8194	6.9263	1.984	5.7289	3.9689	5.8405	13.0127	4.4164	4.6651	4.5073	4.3994	11.0308	2.4693	2.7056	5.6896	5.2701	4.1292	10.82	2.7769	3.0817	5.615	2.9903	1.1354	10.0119	6.1294	8.7573	2.6098	4.8936	5.3279	5.5983	3.0289	9.1625	4.2514	9.3003	4.3413	8.0504	3.1045	1.2308	5.8305
AC068473.3	1.2299	0.2642	0.5285	1.9327	0.3808	0.1903	0.4832	0.1856	0.2246	0.33	0.2881	0.35	0.093	0.3804	0.2268	0.4152	0.7127	0.0992	0.1149	0.0649	0.2526	0.4762	0.1047	0.1109	0.3652	0.3894	0.2034	0.3309	0.2356	0.4706	0.0784	0.0784	0.0161	0.6472	0.0831	0.4653	0.0478	0.1463	0.6728	0.2328	0.089	0.4673	0.3276	0.2266	0.3877	1.9522	0.0801	0.0219	0.2675
AL137026.1	0.3272	0.2444	0.5484	0.0757	0.0226	0.0404	0.0602	0.0749	0.0503	0.1211	0.1762	0.0392	0.0804	0.064	0.0366	0.4034	0.0417	0.04	0	0.0218	0.0964	0.3003	0.1644	0.1539	0.1358	0.131	0.0821	0.2763	0.0366	0.0879	0.0264	0.0176	0	0.1224	0.024	0.226	0	0.0908	0	0.064	0.0673	0.0286	0.0601	0	0.0782	0.3434	0.0485	0.022	0.0193
FAM225A	0.9231	0.4976	0.5309	0.4335	0.3375	0.161	0.2457	0.2703	0.1253	0.226	0.4122	0.4101	0.1602	0.1274	0.1732	0.8958	0.2801	0.2092	0.1924	0.1522	0.0686	0.7473	0.187	0.0487	0.8688	0.691	0.1226	0.9284	0.2821	0.3501	0.2757	0.3326	0.0806	0.1016	0.2386	0.1644	0.0721	0.2035	0.22	0.4889	0.3462	0.3272	0.3141	0.4806	0.331	0.4424	0.177	1.1415	0.5278
MIR155HG	5.7114	4.8215	37.4751	3.7122	3.1839	0.7696	3.4604	3.3155	0.9107	4.5528	2.9182	4.4443	1.1231	1.9077	1.3942	1.2406	3.809	1.1811	1.9128	0.7068	2.7016	6.5169	3.085	1.8109	2.3261	10.7712	1.4066	4.7343	1.6708	2.7788	7.2308	3.2809	0.9251	2.3308	1.5971	2.4496	1.3473	1.3835	3.4261	1.3007	0.6407	3.4275	2.3454	2.225	2.3085	6.6919	2.3073	1.3014	3.3764
AC010247.2	9.8769	1.2831	9.9889	6.1468	3.5279	0.0316	0.6013	1.4616	2.6331	3.355	2.1177	0.3981	0.1674	5.7245	1.3433	0.2906	0.6507	1.6245	1.689	0.9545	0.7097	1.6874	0.8432	1.5286	0.9991	6.7465	1.5698	0.9705	0.2854	1.702	0.5764	3.5137	0	7.1348	0.6735	1.14	0.1255	1.3471	5.2735	1.5331	0.9106	0.6245	1.2195	0.238	2.6867	1.3244	1.9676	1.1703	0.9329
SEMA6A-AS2	0.3866	0.1225	0.168	0.3131	0.3026	0.2229	0.0664	0.118	0.0595	0.143	0.2498	0.1081	0	0.2519	0.0288	0.0978	0.3939	0.063	0.0304	0.4816	0.6727	0	0.0185	0.1432	0.2291	0.0825	0.097	0.0725	0.1728	0.0692	0.0831	0.18	0.0255	0.45	0	0.0685	0.0507	0.1252	0.1989	0.0673	0	0.09	0.0947	0.08	0.1386	0.1591	0.2164	0.0347	0.3947
LINC02562	0.1611	4.7911	0.18	0.2237	0.9347	0.9554	0.6401	4.813	8.6279	4.7398	1.8218	0	12.4369	8.3773	13.0895	9.4422	0.1231	7.5089	13.0147	0	0.3663	2.2177	2.7752	0.7439	18.7932	1.3155	4.0016	0.4082	5.7257	5.7148	9.1168	8.2602	48.0423	1.929	10.9757	7.4483	2.8035	12.6133	6.8091	10.2812	7.4901	1.8573	14.9132	8.7068	0.6934	0.1194	3.5805	22.2145	1.3099
AC092171.5	2.739	1.2955	1.0859	2.0853	1.3179	9.0366	5.2647	3.094	4.3228	3.5305	2.7398	2.0973	3.9959	3.1082	4.8044	2.4127	3.511	2.2045	3.5054	20.9417	3.7939	1.5565	5.7822	1.1783	2.8902	2.1215	2.327	2.1633	4.0279	3.3613	1.4526	3.5891	8.9205	4.6273	4.0379	2.1969	1.6153	3.6051	2.6594	4.0809	3.1255	4.9993	2.531	6.7494	2.9146	2.7487	3.717	5.8579	2.8104
LINC01354	0.6671	0.7106	0.5446	1.2645	1.3607	0.5514	0.8606	0.2819	0.0711	0.5411	1.4089	0.5352	0.2523	0.4814	0.3445	0.7006	0.098	0.6778	0.2181	0.2671	0.4277	0.678	0.1988	0.7369	0.9852	0.7146	0.2896	0.2383	0.3612	0.6287	0.0993	1.1249	0.0305	0.7294	0.2255	0.7034	0.0605	0.3205	0.5049	0.1808	0.2322	0.3764	0.2827	0.1912	0.3128	0.9882	0.1976	0.4149	0.399
AC074099.1	0	0.0998	0	0	0.4063	0.2725	0	0.5891	1.2447	0.1361	0	0.3527	1.3257	0.7666	0.3292	0.4184	1.3114	0.6297	0	0.0982	0.3096	0.135	1.2666	0.1257	0.4358	0	0.7379	0.414	0.2465	0.1581	0.5927	0.7904	2.1839	0	0.6464	0.2344	0.3615	0.6124	0.4257	0.096	0.5042	0.3853	0.5402	1.3703	0.0879	0.0908	0.4358	1.0902	0.7798
AC106897.1	0.8949	0.8384	0.35	0.6419	0.3708	0.4864	0.2831	0.2356	0.3993	0.4967	0.3758	0.4828	0.4839	0.2682	0.2203	0.3734	0.3419	0.1642	0.5706	0.0836	0.1658	1.2809	0.1156	0.2907	0.4879	1.2893	0.1235	0.6423	0.37	0.125	0.202	0.1539	0.0532	0.2009	0.2229	0.5516	0.1144	0.7452	1.0361	0.4787	0.1595	0.0156	0.608	0.4724	0.246	1.5026	0.5921	0.193	0.2214
AC005394.2	2.2459	0.3702	0.1792	2.4312	1.9719	0.0594	0.2006	0.2937	2.3941	0.2968	0.5009	0.0192	0	0.3553	0.1974	0.0304	0.1634	0.157	0.1137	0.2355	0.0675	0.2061	0.0921	0.6857	0.0761	0.077	0.0402	0.0226	0.0538	0.0517	0.2069	1.155	0	1.0402	0	0.2386	0.1104	0.2226	1.5476	0.1465	0	0	0.1473	2.3911	0.7669	0.0594	0.903	0.0432	0
LINC02084	2.582	2.2888	22.9085	2.8992	3.7758	0.6191	1.9776	4.067	0.2804	4.6359	2.6492	0.8193	1.5679	2.2559	0.5098	0.7776	1.2187	1.3374	0.7532	1.0945	0.844	2.3411	1.3078	2.7266	1.1341	4.5219	0.8572	4.3598	0.4582	3.3297	0.8079	2.0076	0	2.8408	1.1346	2.2755	0.8061	0.5059	2.9011	2.7941	0.3124	1.5119	0.502	0.4245	1.6338	6.975	0.9449	2.7016	1.0199
C9orf139	1.2176	0.6793	5.7584	0.9494	0.5529	1.8295	0.7951	0.607	0.3541	0.9627	0.5711	0.2879	0.1312	0.5868	0.3919	0.4555	1.2746	0.1958	0.1891	1.7095	0.5308	1.1202	0.5171	0.2994	1.0438	1.5539	0.6025	1.7744	0.3019	0.7636	0.3387	0.5485	0.5349	1.0732	0.3225	0.5742	0.0885	0.3472	0.4827	0.3656	0.3568	1.8526	0.9004	0.6526	0.5143	1.1366	0.4843	0.472	0.5541
AC005498.2	0.7532	0.9203	0.5891	0.732	0.3745	0.8932	0.7979	0.3103	0.4172	0.2508	0.3406	0.2167	0	0.2944	0.2528	0.2571	0.1727	0.7738	0.1067	6.2725	0.4185	0.5805	0.3243	0.2318	0.4285	0.7234	0.17	0.318	0.404	0.7285	0.2914	0.2428	0	0.4508	0.1324	0.2401	0.1333	0.1254	0.0872	0.2359	0.5577	0.6314	0.083	0.421	0.4861	1.1158	1.0711	0.4872	0.2662
C8orf34-AS1	0.1969	0.0437	1.4399	0.5715	0.4598	0.1592	0.0711	0.0246	0.033	0.0596	0.266	0.2189	0.1056	0.2938	0.0841	0.0204	0.0137	0.2496	0.0254	0.1863	0.009	0.0591	0	0.4682	0.2291	0.0172	0.0943	0	0.024	0.0346	0.0173	0.1616	0.0213	0.1875	0	0.0342	0.0106	0.0447	0.373	0.042	0.0147	0	0.1183	0.0667	0.1155	0.1061	0.1591	0	0.038
AC021755.3	0.1825	0.1487	0.4079	0.7602	0.1513	0	0.3222	0.1253	0.1685	0.2026	0	0	0	0	0.2451	0	0.279	0	0	1.0231	0.0922	0.201	0	0.0936	0	1.4024	0.1373	0	0	0.1177	0.5296	0	0	0.2731	0	0	0.1076	0.6079	0.2113	0.1429	0	0.1913	0.2011	0.3401	0	0.2704	0	0	0.129
OVOL1-AS1	0	0.099	0.1358	0	0.2014	0	0.2145	0.1669	1.7946	0.2697	0.3925	0.6118	0.1195	1.3298	0.4078	0	1.0214	0.1783	0.5165	0	0.1228	0	0.1046	0.1246	1.2097	0	0.9143	0.2052	0.0815	0.3134	1.1751	0.5484	0.433	0	0.5339	0.6972	1.2182	1.0118	0.1407	0.3805	0.1999	0.6366	0.5355	0.4528	0.0871	0	0.288	0.0982	0.5153
AC064805.1	0.3235	0.2447	2.0653	0.1444	0.1149	0.1028	0.1326	0.0159	0	0.4873	0.0896	0.4488	0.1136	0.0723	0.0465	0.1315	0.1059	0.1187	0.0982	0.0925	0.1634	0.1781	0.0597	0.1896	0.115	0.2219	0.0174	0.4487	0.0775	0.2682	0.067	0.0745	0	0.3112	0.0406	0.2504	0.0681	0.1347	0.1605	0.0724	0.057	0.1211	0.1018	0.1722	0.0497	0.0856	0.0137	0.1308	0.0163
LINC02139	0.2076	0.1691	1.2986	0.2881	0.0688	0.2154	0.0183	0.1425	0.0766	0	0.2414	0.209	0.0408	0.1623	0.0557	0.0945	0.0317	0.0609	0	0.0665	0.4194	0.2742	0	0	0.2657	0	0	0.2103	0.2505	0.1338	0.0401	0	0	0	0.0365	0.0265	0.0245	0.0691	0.0961	0.0325	0	0.3045	0	0.232	0.0298	0.246	0.0492	0.0671	0.1467
INTS6L-AS1	0.2091	0.511	0.4673	0.4355	0.3466	0.31	0.8307	0.4308	0	0.4642	0.4053	0.1504	0.2056	0.327	0.1404	0.2379	0.1598	0.6138	0	0.5024	0.3169	0.2302	0	0.1073	0.2974	0.2008	0.1574	0	0.1402	0.6742	0.2022	0.2697	0.4968	0	0.1838	0.1333	0	0.3483	0.4842	0.1637	0.3441	0	0.6912	0	0	0.7745	0.1239	0	0.4434
AC024270.4	0.3028	0.3288	0.3007	0.397	0.697	0.6233	0.2376	0.1386	0.2795	0.224	0.2391	0.0968	0.1985	0.2367	0.0903	0.3445	0.2828	0.1234	0.0477	1.2661	0.102	0.3704	0.1738	0.1035	0.3828	0.1292	0.2278	0.4261	0.0902	0.2603	0.3579	0.1302	0	0.2014	0.0887	0.1501	0	0.2521	0.5063	0.079	0.083	0.9165	0.1483	0.0627	0.1689	0.5731	0.1794	0.2176	0.1189
AC013565.3	0	0.1794	0	0	0	0.1632	0.3887	0.1512	0.1016	0.1222	0.4267	0.0792	0.2165	0.1721	0.2956	0.3758	0.1683	0.1616	0.468	0.4408	0.1112	0.1212	0	0.0565	0.2349	0.2115	0.1657	0.2788	0.369	0.3549	0.3194	0.2839	0.1308	0.1647	0	0.1404	0.6493	0.0917	0.3824	0.1724	0.2717	0.5768	0	0.6154	0	0.2446	0.0652	0.4451	0.0778
DIRC3	0.4738	0.2956	0.4168	0.6228	0.2924	0.1046	0.1869	0.2492	0.214	0.3469	0.2084	0.3118	0.0793	0.2758	0.2233	0.6653	0.339	0.1554	0.1857	0.0161	0.1273	0.9657	0.1129	0.0414	0.5879	0.426	0.1365	0.1873	0.1757	0.3705	0.2535	0.169	0	0.2112	0.5493	0.2442	0.0654	0.0756	0.1867	0.2999	0.1078	0.0845	0.2999	0.3757	0.2603	0.2987	0.1075	0.163	0.6983
AC092807.2	2.7401	1.395	1.148	1.902	0.2838	0.5077	0.1512	0.2352	1.2647	1.5207	0.6638	1.2318	1.6837	0.5355	0.2299	0.7794	2.3556	0.5027	0	0.5485	0.173	2.2626	0.2949	0.3514	1.2178	1.3158	0.2577	0.8675	0.6889	1.1043	0.3312	0.2208	0	0	0.602	0.6551	0.202	0.2852	0.793	0.5363	0.2818	0.7178	0.3774	0	0.2456	1.2685	0	0.5539	0.4842
AL157895.1	0.0178	0.1015	0.0597	0.1607	0.6934	0.0924	0.5893	0.2323	0.0657	0.6521	0.5521	0.2945	0.2976	0.2088	0.1315	0.4051	0.068	0.1045	0.2018	0.4277	0.2248	0.2352	0.0307	0.21	0.3418	0.4275	0.0804	0.6764	0.2029	0.8036	0.241	0.3444	0.0634	0.8258	0.2973	0.2157	0.1155	0.2075	0.2679	0.1951	0.1318	0.1865	0.1765	0.1327	0.2681	0.3429	0.1371	0.2879	0.6292
AF230666.2	0	0	0	0	0.1903	0.0851	0.0507	0.3153	0.9538	0	0.2225	0	0.2257	0.2692	0	0.1306	0.0877	0	0.1627	0	0.058	0.632	0.0989	0.1178	0.1633	0	0.0864	0.1938	0.077	0.074	0.111	0	0.1364	0.1718	0	0.1464	0.1354	0.2868	0.2658	0	0.0944	0.1203	0.1265	0.2139	0	0.1701	0.068	0.0928	0
AC138207.5	19.7392	8.7855	21.1448	16.6682	14.8397	8.295	4.3113	5.589	1.8785	5.8727	11.3059	5.855	1.4005	3.0226	3.4153	11.3451	4.8207	4.6293	1.73	2.7701	3.598	7.6178	3.1541	2.8182	7.8145	10.5539	4.5939	12.8857	3.9564	15.746	4.9201	9.316	1.2086	8.2215	4.2923	7.2653	0.7201	8.1337	8.9521	3.1861	2.5112	6.3968	5.8292	4.1706	5.8373	16.8821	2.1704	6.9105	6.0413
PINK1-AS	3.2221	2.7009	5.065	2.5486	4.2069	2.9989	1.7777	2.0322	2.7323	2.703	2.3841	3.5977	1.7313	2.9436	2.402	3.5168	1.7465	1.6084	0.929	2.805	2.7254	3.2588	1.6453	0.8455	2.5577	2.7347	1.2123	3.0208	2.0471	3.1285	1.3769	2.2225	1.6243	2.6909	2.7	1.9348	1.0164	2.3086	2.6241	3.6076	1.8339	2.1984	2.3735	2.3385	2.2703	2.9139	1.5206	2.1962	1.9994
LINC01303	0.3529	0.2222	0.2509	0.3675	0.2659	0.0238	0.1629	0.1762	0.2073	0.5164	0.2073	0.9462	0.6782	0.138	0.1077	0.1825	0.38	0.2472	0.0455	0.0514	0.308	0.3533	0.1105	0.0494	0.3423	0.3236	0.1932	0.6501	0.0645	0.3827	0.2327	0.1241	0	0.216	0.1128	0.2046	0.0189	0.1603	0.26	0.1633	0.1584	0.1009	0	0.3288	0.1611	0.5823	0.1901	0.1557	0.0907
ZNF667-AS1	3.2622	2.0779	2.2006	3.5082	3.4571	6.4777	3.3476	1.2866	0.726	2.7251	2.2046	1.22	1.3784	1.7536	1.2763	1.8675	0.7317	0.527	0.9206	7.7543	2.1247	2.8011	0.5653	1.3295	2.2517	2.739	1.1116	2.0902	1.6185	3.2721	0.9127	1.9711	0.13	3.8989	0.8715	1.9969	0.4437	1.0308	1.7655	1.8471	0.7933	1.1824	1.2734	2.0897	1.7067	4.2299	2.8487	1.0119	1.6001
AP003559.1	0.0909	0.1481	0	0.3155	1.6951	7.0073	5.397	0.2497	1.2169	0.1514	0.323	0.2289	0.1788	0.9239	0.3662	0.4655	0.2084	0.2669	0.322	17.8717	0.0689	0.2502	0.5088	0.2332	1.2284	0.5675	0.171	0.1919	0.1524	0.8207	0.5715	0.1759	0.6479	1.4284	0.2796	0.5506	0.1608	0.7949	0.7367	0.3914	0.2992	0.1429	0.3005	0.0847	0.2282	1.9192	1.4544	0.441	0.0643
AL355300.1	0.4451	0.3626	0.4973	0.6179	0.3688	0	0	0	0	0	2.8753	0	0	0.6959	0	0	0.3401	0	0	0	0	0	0	0.4566	0	0	0.3349	0	0	0.287	0.4304	0.287	0	0.666	0	0.2838	0	0	0	0	0	0	0	0	0	0	0.2637	0	0.3146
AC090948.3	5.589	2.2148	12.8264	3.2504	2.5035	1.0076	1.8668	2.3855	1.6733	4.3592	2.342	0.7606	0.1485	1.7713	0.8112	0.6875	4.2709	0	0.8561	3.3867	2.1366	6.6524	2.2112	1.5496	2.1484	5.2227	0.9093	3.0608	1.8228	1.948	0.8765	2.4349	0.7177	5.1986	1.4603	1.3482	0.8908	1.2578	5.2461	1.1825	0.9941	3.0073	2.1635	2.5329	1.1916	7.3845	1.8795	3.5418	2.8828
LINC01914	2.1499	5.066	2.3162	4.2637	3.3086	0.626	5.6933	1.1598	0.2126	5.5395	1.9841	1.8225	1.4343	1.6807	1.4948	1.5725	1.1148	0.5634	1.0879	0.9837	1.1636	2.7897	0.595	0.6695	3.6583	2.286	1.9067	3.6302	0.6692	10.2483	2.1534	2.1783	3.1008	0.8042	2.4293	2.6434	0.4981	1.6623	1.4222	1.9836	0.4422	5.0685	1.0151	1.5736	1.817	3.5261	0.6824	2.7936	0.8683
SH3PXD2A-AS1	0.1877	4.7094	0.1258	0.2867	1.3688	0.1669	2.3861	1.4435	48.3452	1.2501	2.6921	2.1873	9.4859	4.9599	6.8299	4.0578	1.8361	0.5785	8.1919	0.1503	1.062	1.5294	3.0388	0.1348	11.4263	0.6851	4.4918	4.1839	10.6966	1.3072	11.0737	11.7885	12.7087	1.4044	11.185	3.662	16.229	23.0395	0.4781	20.4551	3.5517	1.7702	9.4304	5.6657	1.5077	0.2225	5.6723	13.8111	9.208
AC008840.1	0.2275	0.4015	0.466	0.4475	0.3771	0.3091	0.4351	0.2083	0.42	0.2946	0.4409	0.1364	0.1491	0.2371	0.1273	0.3883	0.029	0.1113	0.1075	0.4858	0.1149	0.3757	0.1959	0.0972	0.2157	0.1821	0.0856	0.3201	0.1271	0.2445	0.2567	0.1711	0.2702	0.6241	0.4332	0.3143	0.0447	0.221	0.2634	0.1781	0.4055	0.0795	0.2924	0.0706	0.2719	0.5617	0.0899	0.1839	0.134
AL034417.2	0.2036	0.2322	0.091	0.2544	0.2362	1.0864	0.1618	0.4473	1.7667	0.1808	0.3157	0.4686	0.2802	1.1141	0.6561	0.4633	0.6846	0.1494	0.3462	0.7173	0.288	0.807	0.4558	0.0627	1.5347	0.3911	0.4903	0.2063	0.3003	0.2888	0.5513	0.2888	0.2418	0.4265	0.7157	0.2077	0.1681	0.2373	0.5657	1.2751	0.67	0.9387	0.8524	0.2276	0.1752	0.2413	0.4102	0.3292	0.3454
AL031733.2	0.5608	0.1075	7.2241	0.458	0.082	0.1222	0.0437	0.5889	0.0914	1.5013	0.3197	0.0475	0	0.1805	0.155	0	0.1008	0.0968	0.2337	0.0528	0.0833	0.908	0.6249	0.1354	0.1173	4.7841	0.0993	0.947	0.0221	0.234	0.2552	0.1914	0.0392	0.2962	0.2609	0.5889	0.0584	0.0549	0.1909	0.3357	0.0814	0.1728	0.1454	0.1229	0.1183	0.8308	0.2541	1.307	0.2332
AC012213.4	0	0	0	0.3264	0.5845	7.667	13.8018	0.4843	1.3022	0.7829	0.6076	0	0.2312	0.5514	0.947	0.8025	0.1797	0	0.6663	16.379	0.1188	0	0.2025	0.4824	1.5048	1.5807	0	0.1985	0.3152	4.6997	0.9095	0.3032	0	0.3518	6.199	1.499	0.2773	0	2.1775	1.2884	0	0.4927	0.259	0	0.3372	2.6123	6.9655	2.0911	0.1662
AC116158.1	0.2737	0.2229	1.6161	0.787	0.5507	0.0579	0.4141	0.1611	0.3609	0.4773	0.202	0.1406	0.1153	0.5501	0.3674	0.1334	0.8066	0.1434	0.1662	0.9078	0.237	0.2583	0.0673	0.2406	0.417	0.0375	0.1177	0.198	0.1048	0.0756	0.1512	0.0504	0.0929	0.702	0.2749	0.1495	0.5072	0.2279	0.3621	0.153	0.0322	0.3277	0.3446	0.0728	0.3084	0.5212	0.2316	0	0.0829
AC079921.2	6.0365	2.3841	6.7445	4.3172	3.7896	2.3047	1.6955	1.1304	1.8575	3.6547	3.0725	1.4473	0.3597	2.431	1.3508	2.7056	1.957	0.9396	0.5184	2.3436	1.8481	2.4168	0.6301	0.8444	3.5122	2.8109	1.6518	2.9344	1.1037	1.4154	0.7076	0.7077	0.2173	2.1897	0.1608	1.0496	0.4315	1.0662	4.6588	4.0096	1.0534	1.5334	1.4107	3.0673	2.2301	3.3874	2.2761	1.1832	1.5516
Z97192.3	0.3077	0.319	2.5006	0.1359	0.4637	0.0415	0.1482	0.1153	0.0258	0.4968	0.3434	0.0201	0.1375	0.0875	0.0376	0.0637	0.1497	0.0616	0	0.1568	0.1696	0.5236	0.1205	0.1578	0.0995	0.1881	0.0211	0.1653	0.0375	0.1624	0.0812	0.1984	0	0.293	0.0492	0.0357	0	0.0233	0.1296	0.1971	0.046	0.1759	0.1233	0.1042	0.1605	0.5181	0	0.1131	0.0593
AL137003.1	4.8863	3.6597	11.6514	5.7592	5.4079	3.2568	3.8357	1.9139	7.4774	4.1495	4.0888	2.6183	2.0957	4.7684	2.1575	4.5893	3.4332	1.5642	6.3194	2.8885	5.1521	5.1271	3.1627	2.153	5.4337	2.5197	1.9495	3.5993	4.0673	3.4467	3.8693	2.9391	4.9079	6.6245	4.2079	4.0142	3.2878	6.6903	4.252	3.6455	1.6457	4.2265	5.2389	6.3544	3.2924	5.6111	4.508	1.7235	4.7287
AF127936.1	0.4355	1.419	1.4424	0.8422	1.1858	0.0922	0.4325	0.5126	0.0718	0.3108	0.3919	0.2349	0.2906	0.3405	0.1775	0.3716	0.309	0.2968	0.022	0.1495	0.2043	0.5823	0.2277	0.7898	0.4424	0.5527	0.3862	0.3677	0.1981	0.2206	0.3761	1.2536	0.037	0.6284	0.1504	0.5057	0.0092	0.2072	0.8463	0.2801	0.1152	0.0815	0.1028	0.1449	1.2939	1.5093	0.2673	0.1383	0.2529
OGFR-AS1	2.7411	1.2179	4.1763	0.8649	0.1033	1.8469	1.0999	0.5133	6.326	0.8298	0.5634	1.5236	0	1.3637	0.9201	1.2759	2.2851	0.3657	2.4716	1.8956	1.1959	1.6462	2.3604	0.5752	0.6202	0.2393	0.4688	1.4727	1.253	0.4017	1.5665	0.1607	1.036	2.0508	0.219	2.1448	0.8818	0	1.0097	1.7557	0.41	2.2194	0.6864	1.1607	0.9829	2.3073	0.8121	0.5037	0.7046
AC002480.1	1.3005	0.5854	3.9384	1.3066	0.5672	0.3044	0.1813	0.2115	0.2527	0.4178	0.6412	1.3293	0.1009	0.9899	0.4365	0.8566	5.1782	0.5525	0.2425	0.2466	0.242	0.6029	0.1768	0.2282	0.6328	1.8406	0.2318	1.1269	0.0688	0.5737	0.1986	0.3751	0	0.4609	0.2105	0.4582	0.0807	0.399	0.5547	0.1607	0.4505	0.6455	0.2639	0.1913	0.319	0.583	0.365	0.8301	0.2903
[truncated: 134 more columns]
