# Supplementary material for: An Aggrephagy-Related LncRNA Signature for the Prognosis of Pancreatic Adenocarcinoma
Source: Genes (Basel). 2023 Jan 2;14(1):124. doi: 10.3390/genes14010124 (PMC9859148; doi:10.3390/genes14010124)
Supplement: Supplementary file 1 [file genes-14-00124-s001.zip › table S3.xls]

## Sheet: Supplementary Table3
gene	lowMean	highMean	logFC	pValue	fdr
AC002511.1	2.01908	0.310067	-2.70305	3.28828e-07	4.81207e-06
FRRS1L	1.98073	0.404892	-2.29042	4.5282e-07	6.17658e-06
VEGFD	1.7648	0.564106	-1.64547	3.05306e-10	2.39601e-08
AC004847.1	2.22536	0.978526	-1.18535	4.91712e-05	0.000270162
AC008397.1	0.674366	2.30117	1.77076	0.00134574	0.00420183
LRRC10B	10.308	2.23089	-2.20807	9.64092e-09	3.24046e-07
OLFM1	19.2189	6.80782	-1.49726	3.03894e-06	2.82824e-05
TCEAL5	12.816	1.88711	-2.76369	1.3353e-09	7.19837e-08
THEMIS	2.03617	0.954699	-1.09274	8.97185e-05	0.000444327
PLIN1	12.5776	1.47623	-3.09087	1.96997e-08	5.65295e-07
ACACB	12.7305	5.88543	-1.11306	1.30056e-10	1.29084e-08
CBLN4	3.56533	0.894658	-1.99463	9.23504e-09	3.14793e-07
CD48	10.7224	4.25733	-1.33261	4.33885e-05	0.000244602
FXYD4	0.554055	1.81791	1.71418	1.55375e-06	1.64779e-05
ADGRB3	1.60406	0.375986	-2.09298	2.09369e-10	1.83931e-08
PDE6B	3.25012	1.60165	-1.02094	2.99242e-07	4.45247e-06
PTPRC	31.6191	15.2873	-1.04846	0.000364596	0.00141487
AP001528.2	3.25154	1.45673	-1.15839	8.9464e-10	5.33401e-08
BRINP1	2.65201	0.854686	-1.63362	0.00016056	0.000722626
MAFA	5.64166	1.79997	-1.64815	0.00386587	0.0102257
AC091271.1	5.38958	2.33769	-1.20509	3.09475e-08	7.87599e-07
SLC29A4	26.2108	5.60896	-2.22436	6.25731e-09	2.36725e-07
SEPTIN1	9.43701	3.59637	-1.39179	1.5288e-08	4.64782e-07
ASIC4-AS1	3.30001	0.79816	-2.04772	0.0022208	0.0064032
SPIB	11.8613	5.19178	-1.19196	0.000769523	0.00265309
CNIH2	17.3843	3.08941	-2.49238	4.83261e-08	1.10041e-06
ARX	16.0022	2.26493	-2.82073	2.09357e-05	0.00013474
TMEM132C	3.79755	1.57502	-1.2697	3.7986e-07	5.36799e-06
AL355994.2	1.8245	0.441175	-2.04808	0.000420996	0.00159557
DSG3	4.52957	16.8495	1.89526	0.000207166	0.000890262
ITGAL	9.39833	4.42062	-1.08815	3.00476e-05	0.000181263
MPP2	6.88886	1.92422	-1.83999	4.81575e-09	1.94859e-07
PPP4R4	1.945	0.392304	-2.30972	3.91661e-07	5.51183e-06
MARCHF4	5.06827	1.29537	-1.96813	1.15618e-05	8.25917e-05
CXCR4	248.237	123.404	-1.00832	0.00176213	0.00525772
EBF2	3.64321	1.50529	-1.27517	4.29297e-07	5.92275e-06
AC004687.1	6.50665	2.30839	-1.49503	3.90224e-08	9.39265e-07
KCNG1	1.8712	0.873719	-1.09872	0.000263342	0.0010806
BTLA	2.71582	0.809926	-1.74553	9.45069e-06	7.05269e-05
LINC01238	1.96195	0.834896	-1.23262	4.8693e-10	3.33983e-08
CFD	76.9768	34.7586	-1.14705	2.94414e-08	7.60743e-07
IL16	8.64334	4.10951	-1.07262	1.61135e-05	0.000108754
KRT6A	47.4157	207.723	2.13122	0.00797601	0.0187398
HAS3	5.32985	14.2329	1.41707	9.90742e-06	7.30948e-05
FBXL16	11.607	3.16169	-1.87623	2.14281e-08	6.01592e-07
IGHD	47.5232	19.1001	-1.31505	0.00843566	0.0195964
AGR2	560.251	1123.9	1.00437	0.000180379	0.000796114
FAM189A1	2.77155	1.36519	-1.02159	9.38688e-06	7.02684e-05
CLU	631.274	290.744	-1.11852	2.33034e-08	6.40387e-07
CCL23	6.61428	3.21219	-1.04203	9.99846e-05	0.000485763
AC007686.3	1.73075	0.771756	-1.16518	1.99112e-11	3.90654e-09
MS4A1	25.9869	4.53708	-2.51795	0.000333526	0.00131118
HBB	103.268	35.4646	-1.54194	0.0238321	0.0465308
AC119396.1	3.10905	1.32379	-1.23179	5.36455e-05	0.000290677
ISL1	20.7063	6.11966	-1.75855	4.79592e-05	0.000264363
ANK2	5.46047	1.76526	-1.62914	1.33443e-08	4.22435e-07
MIR7848	1.6386	0.741076	-1.14477	0.00682893	0.0164348
CNR1	3.33409	1.21486	-1.4565	5.34878e-09	2.11358e-07
KIAA0319	3.32661	1.12442	-1.56488	1.13904e-07	2.11896e-06
DHRS2	7.10908	2.17429	-1.70912	0.013096	0.028424
DKK4	3.68707	7.67017	1.05678	0.000168221	0.000751526
LINC02577	1.5527	3.41173	1.13572	1.18013e-06	1.32308e-05
CA12	18.1457	36.6272	1.01329	0.000311868	0.00124166
MYO3A	2.32984	0.783162	-1.57285	2.09644e-06	2.09198e-05
SYT16	2.30987	0.821114	-1.49216	0.00499564	0.0126414
TRBJ2-7	9.83233	4.65736	-1.07802	0.00251688	0.00711346
GIMAP7	45.71	20.7559	-1.13899	1.28972e-08	4.13715e-07
AC107952.2	4.38226	2.01353	-1.12195	4.96079e-07	6.63786e-06
SLC6A4	3.27855	0.413899	-2.98571	2.99354e-08	7.69969e-07
FREM1	5.18439	2.18275	-1.24802	1.33557e-07	2.38467e-06
LY9	2.07722	0.786315	-1.40147	9.08073e-05	0.000448669
AL008729.2	24.1493	11.0398	-1.12927	3.5087e-09	1.51801e-07
EFNB3	17.2306	3.77928	-2.18879	8.91233e-07	1.05825e-05
GPC3	28.9369	13.9947	-1.04804	4.99866e-07	6.64637e-06
SLC12A5	2.12277	0.188685	-3.49189	5.63614e-09	2.19129e-07
SMOC1	31.3304	12.6162	-1.31228	0.00204263	0.0059577
AL359853.1	3.73402	0.575097	-2.69885	2.06139e-05	0.000133264
RAB9B	3.13762	1.4033	-1.16085	3.36248e-08	8.43032e-07
GRIK3	1.68172	0.657753	-1.35432	4.30776e-08	1.01373e-06
AC022893.2	1.74995	0.308024	-2.5062	3.89154e-09	1.64122e-07
FCRL2	2.72189	0.563311	-2.27261	0.00123282	0.00391592
SIX3	2.47407	1.06815	-1.21177	0.00712901	0.0170331
TBC1D10C	11.5914	3.97272	-1.54485	3.47582e-08	8.67568e-07
SLC18A2	2.07037	0.881412	-1.232	0.000398357	0.00152276
C5orf49	4.53068	1.49238	-1.60211	1.7473e-07	2.93647e-06
RNF182	1.93904	0.434032	-2.15947	1.50843e-05	0.000103046
TRBV28	6.65478	3.02023	-1.13973	0.00729899	0.0173924
NAPSB	43.0554	21.3676	-1.01077	5.85048e-05	0.000311404
LINC01215	3.03767	0.858462	-1.82314	0.000729512	0.00254354
AL512625.3	3.16759	1.48096	-1.09685	3.21161e-09	1.40757e-07
KIF5C	2.14045	0.584931	-1.87157	7.44302e-09	2.7066e-07
CDA	54.8134	118.219	1.10887	3.16224e-05	0.000189207
PRG4	7.47114	3.39701	-1.13706	1.33884e-05	9.33483e-05
SRRM3	6.0331	2.97307	-1.02094	4.03849e-07	5.64553e-06
MELTF	21.2333	44.9627	1.0824	0.000257439	0.00106231
LINC02122	0.901405	2.75238	1.61043	0.00463347	0.0119014
JPH4	2.47481	0.772922	-1.67892	6.17426e-08	1.31871e-06
ELFN1-AS1	1.53989	5.72075	1.89338	5.48833e-05	0.000296335
EFR3B	2.65508	0.747015	-1.82955	3.04545e-09	1.35941e-07
LGALS12	1.78165	0.553406	-1.6868	0.000110015	0.000525203
KIF12	105.95	46.0823	-1.2011	4.67755e-05	0.000259278
LINC01370	2.48808	0.266946	-3.22041	5.4088e-05	0.000292978
AC015660.1	0.927645	2.07399	1.16077	9.90742e-06	7.30948e-05
NFATC2	18.5002	9.22312	-1.00422	4.63287e-07	6.27371e-06
GPX3	290.276	73.3981	-1.98361	3.05306e-10	2.39601e-08
LRRC37A3	2.80249	1.32807	-1.07738	3.86613e-11	5.67246e-09
WAKMAR2	2.02876	0.888266	-1.19153	3.33502e-11	5.11561e-09
AC095057.3	4.24117	1.78937	-1.24501	1.05519e-12	7.58742e-10
HS6ST3	3.22778	0.412509	-2.96805	1.50253e-06	1.60585e-05
CA9	93.8487	297.241	1.66323	1.29848e-06	1.43667e-05
LINC01522	2.75894	0.296217	-3.21939	0.0250326	0.0484488
PRRT1B	8.15751	0.93802	-3.12044	7.47484e-08	1.54162e-06
AC110285.2	7.05702	3.21236	-1.13542	6.36683e-06	5.13516e-05
CELF4	3.12136	0.575058	-2.44039	2.57641e-08	6.86757e-07
FEV	22.7888	2.06461	-3.46439	1.62787e-06	1.71135e-05
ALPP	2.37489	7.91942	1.73753	0.00131395	0.00412317
AC023090.1	0.687204	2.0001	1.54126	5.03137e-06	4.25185e-05
IPCEF1	2.86404	1.41267	-1.01962	6.46248e-07	8.20477e-06
SGSM1	4.81012	1.67965	-1.51792	1.43845e-06	1.55086e-05
RGS4	22.3517	10.2384	-1.1264	0.00015685	0.000709525
PCP4	29.0601	5.0294	-2.53058	2.14225e-06	2.12875e-05
TMEM74B	3.55107	1.40535	-1.33733	2.89171e-06	2.71972e-05
ADCYAP1	15.6005	4.51797	-1.78785	2.42718e-07	3.7676e-06
CLEC10A	13.7815	5.4763	-1.33146	1.0725e-06	1.22938e-05
MAP4K1	9.47051	3.62201	-1.38665	3.75525e-06	3.36139e-05
NLGN4X	3.25626	1.21861	-1.41798	1.42797e-06	1.54351e-05
SALL2	8.61448	3.59909	-1.25913	1.31135e-09	7.13754e-08
AL022328.4	2.55128	1.08188	-1.23767	2.43568e-10	2.05486e-08
LY6H	19.6821	2.21355	-3.15245	4.67755e-05	0.000259278
EDN3	44.17	11.3347	-1.96232	0.0014577	0.00448909
TDRP	12.2956	5.77943	-1.08914	6.56393e-12	1.97774e-09
DISP3	1.75468	0.324025	-2.43703	8.86406e-05	0.000440025
LMO3	3.06111	1.25886	-1.28194	8.95721e-08	1.74723e-06
AC129507.1	2.85348	1.15013	-1.31093	8.83283e-06	6.68324e-05
AC018755.4	6.3667	2.63477	-1.27287	6.57719e-05	0.000342733
AL022324.1	1.97998	0.408693	-2.2764	3.76874e-10	2.83884e-08
ARMC12	1.61311	0.579382	-1.47726	5.57384e-12	1.84407e-09
POU2AF1	10.2371	4.68024	-1.12915	0.013096	0.028424
TPBGL	1.88358	0.872712	-1.1099	1.15618e-05	8.25917e-05
LINC01976	4.381	0.677331	-2.69333	4.95616e-07	6.63786e-06
TDRD9	2.32691	0.773259	-1.58939	3.04364e-08	7.80488e-07
TCL1A	15.2959	2.78536	-2.45721	0.000242126	0.00101199
ZNF488	2.58474	5.20225	1.00912	2.14246e-07	3.46261e-06
ITPR1-DT	1.86696	0.887923	-1.07218	6.02586e-06	4.91904e-05
CARMIL3	2.06484	0.921764	-1.16356	1.08573e-07	2.04234e-06
ELF5	0.744262	1.96076	1.39753	0.0040118	0.0105597
P2RX5	5.64206	1.18918	-2.24625	0.000999295	0.00329769
NAP1L5	18.4306	7.7056	-1.25813	2.33199e-09	1.0991e-07
ICAM3	2.83047	1.40212	-1.01343	0.000329821	0.00129964
TRAV19	2.33956	1.14749	-1.02776	2.68482e-05	0.000165332
AL355472.3	2.13594	0.925436	-1.20667	9.86909e-05	0.000481074
PDK4	147.723	53.224	-1.47275	2.23435e-05	0.000142104
MTMR7	2.06953	0.58462	-1.82373	3.07245e-09	1.36427e-07
RAB3A	13.3614	5.31313	-1.33044	0.00105227	0.00344557
TLR10	3.65317	1.14243	-1.67704	6.91279e-06	5.49157e-05
NEGR1	5.84437	2.90556	-1.00823	1.77501e-07	2.96825e-06
SAXO2	1.81067	0.673091	-1.42765	1.88099e-09	9.25343e-08
SLC38A4	22.9881	3.0469	-2.91547	0.0014431	0.00444984
RNF157-AS1	2.47321	0.985201	-1.32789	1.64059e-07	2.79332e-06
WSCD1	4.29809	2.02999	-1.08222	3.30808e-07	4.82848e-06
UBASH3A	2.7424	1.32084	-1.05398	4.17835e-05	0.000237139
GPR119	10.4374	1.14023	-3.19437	1.98601e-05	0.000129427
PRLR	4.97865	1.03226	-2.26995	1.67627e-05	0.000112594
PDZD4	13.9409	3.92249	-1.82948	2.3911e-12	1.15272e-09
RASGRP2	11.9734	3.1855	-1.91024	1.38456e-09	7.34645e-08
GFRA1	7.03869	3.27081	-1.10566	3.01567e-07	4.4713e-06
CELF3	15.3323	1.66702	-3.20123	3.04369e-08	7.80488e-07
RIPOR2	5.90223	2.24226	-1.3963	0.000449565	0.00168829
CHD5	1.77774	0.545388	-1.70469	5.31112e-07	6.99031e-06
SHISAL2B	19.9466	4.95418	-2.00942	1.97382e-05	0.000128837
SRSF12	1.9374	0.875437	-1.14605	1.35131e-10	1.33337e-08
MMRN1	15.9429	5.64576	-1.49767	4.64996e-09	1.89057e-07
ELFN1	6.32635	2.36054	-1.42226	7.43311e-05	0.000380981
EFNA3	8.32419	16.6484	1.00001	7.47871e-05	0.000381926
ASPDH	6.1566	1.03438	-2.57337	1.91514e-09	9.36644e-08
PAX6	2.71035	0.629172	-2.10695	5.10512e-06	4.29834e-05
DKK1	17.9341	55.4701	1.629	2.04412e-07	3.32618e-06
CHL1	3.53874	1.34261	-1.39819	4.84905e-07	6.51946e-06
IGKV1D-27	2.63639	1.23436	-1.0948	0.00562901	0.0139756
AC012254.5	1.57868	0.707815	-1.15727	4.46293e-10	3.13763e-08
VTN	87.2743	13.0544	-2.74102	0.000188934	0.000827161
TTLL6	3.68397	1.21762	-1.59719	0.000260377	0.00107155
RPSAP52	0.931853	2.20238	1.24089	3.32715e-05	0.000197487
NKX6-1	12.8539	3.80353	-1.75679	2.83078e-06	2.66986e-05
KCNH3	3.95897	0.954005	-2.05306	1.07345e-10	1.14635e-08
PRRT1	3.64759	1.79195	-1.02541	8.68324e-11	9.7028e-09
G6PC2	52.3331	10.6225	-2.3006	0.000156779	0.000709525
KCNT2	1.68715	0.795295	-1.08503	6.203e-09	2.35198e-07
LRRC2	1.40108	0.690486	-1.02085	1.04127e-06	1.20259e-05
AC010478.1	3.55086	0.979864	-1.85751	6.46239e-07	8.20477e-06
KCNK17	10.4358	2.47294	-2.07725	1.24191e-09	6.87042e-08
RBM11	1.68735	0.769302	-1.13314	7.74761e-08	1.57691e-06
TRBV5-4	2.02521	0.932827	-1.11839	5.45081e-05	0.000294498
CHRM4	1.64893	0.765313	-1.10741	1.76666e-05	0.000117592
AC016820.1	2.60054	0.177397	-3.87375	6.24764e-07	7.98609e-06
SCN3B	2.77985	0.694091	-2.00181	1.10352e-09	6.16544e-08
FAM184A	1.39022	0.577938	-1.26632	8.53764e-13	6.83195e-10
BRSK1	6.82357	3.36234	-1.02106	2.32295e-05	0.000146141
GZMK	5.76656	2.20934	-1.38409	2.20468e-06	2.17668e-05
QDPR	57.3803	27.6489	-1.05333	1.32116e-05	9.23062e-05
EVL	26.2054	13.0547	-1.00529	4.79949e-13	4.76363e-10
AC096733.2	1.9382	0.952372	-1.02512	1.33443e-08	4.22435e-07
P2RY1	8.05495	3.95546	-1.02603	0.0016602	0.0050076
CASC8	1.84875	6.04543	1.7093	2.81527e-14	6.786e-11
SCAMP5	38.2573	15.2652	-1.32549	5.15982e-08	1.15466e-06
ZNF667	2.09535	0.912855	-1.19873	1.01589e-11	2.58444e-09
RNU6-1161P	2.51923	5.42969	1.10789	2.61766e-05	0.000161728
TRBJ1-4	7.13263	2.18102	-1.70943	1.47704e-05	0.000101309
CYP2C8	5.28477	2.6036	-1.02133	0.000178298	0.000789614
KCNJ11	15.4147	4.37227	-1.81785	8.84645e-07	1.05117e-05
GCGR	2.58497	0.847159	-1.60944	0.000209593	0.000898271
AL035250.1	1.59676	0.384425	-2.05437	7.68284e-05	0.000390695
CLEC4F	1.70622	0.581509	-1.55293	3.89266e-10	2.86939e-08
CCL19	235.234	90.8889	-1.37192	1.01779e-05	7.47957e-05
ADCY1	5.43318	0.948555	-2.51799	2.45035e-08	6.61529e-07
TRAV14DV4	1.48391	0.712379	-1.05869	7.45529e-05	0.000381926
MCOLN3	3.89197	1.25272	-1.63544	8.81427e-08	1.73135e-06
IGF1	2.727	0.704257	-1.95314	0.000214462	0.000915426
AC008759.3	2.32839	0.703479	-1.72675	7.84223e-09	2.80938e-07
AC010976.2	2.72645	1.10932	-1.29735	2.72736e-10	2.21244e-08
NAP1L2	7.93295	2.31842	-1.77471	5.46087e-12	1.84407e-09
KCNK16	65.5577	10.8068	-2.60083	6.53167e-05	0.000340933
KCNK2	3.18148	1.36795	-1.21768	2.41987e-06	2.33855e-05
MEG3	18.1114	6.11326	-1.56689	9.8024e-10	5.62571e-08
PEMT	39.4682	14.5476	-1.43991	0.00164375	0.00496597
KLF15	10.6298	5.25028	-1.01765	9.86314e-08	1.89114e-06
CRYBA2	88.7189	9.95784	-3.15534	2.13482e-05	0.000136857
UCA1	4.975	17.021	1.77455	0.0014001	0.00434112
AC008115.4	1.43296	0.535007	-1.42136	1.52818e-08	4.64782e-07
CDH22	6.90692	2.00188	-1.78669	0.000186754	0.000819345
TCEAL6	1.53895	0.489348	-1.65301	3.95066e-06	3.5047e-05
SPRR1B	35.8912	83.3551	1.21564	0.00129428	0.00406827
ZNF385D	1.85779	0.870274	-1.09405	1.83167e-07	3.04495e-06
IRX2	20.5652	1.25551	-4.03385	3.7986e-07	5.36799e-06
SDK1	8.37779	3.32236	-1.33436	8.03679e-11	9.22482e-09
PADI1	28.2918	62.3783	1.14066	0.00151741	0.0046451
GPRASP2	15.1127	7.38683	-1.03274	2.91969e-08	7.60247e-07
AC005076.1	2.82204	1.36263	-1.05035	0.000266345	0.00109
AL731566.3	1.5607	0.767121	-1.02467	1.23126e-05	8.73635e-05
VWA5B2	17.8788	1.96462	-3.18593	8.8461e-09	3.03374e-07
EOMES	2.41243	1.10528	-1.12608	2.47807e-05	0.000154347
CXCL13	62.0589	20.9713	-1.56522	0.0084015	0.0195234
LDB3	1.78986	0.892622	-1.00372	1.34686e-06	1.4776e-05
ATP8A1	12.1752	5.94521	-1.03414	3.70284e-06	3.3233e-05
AC243960.1	4.82657	1.44109	-1.74384	1.77501e-07	2.96825e-06
ARHGAP15	7.0621	3.30524	-1.09534	6.76046e-07	8.49995e-06
AC068620.1	1.41301	0.698281	-1.0169	8.4597e-07	1.01674e-05
MAFB	118.624	49.9385	-1.24818	1.24259e-06	1.3839e-05
SCML4	1.71831	0.639268	-1.4265	4.6918e-10	3.25781e-08
RNU6-703P	1.42612	0.634814	-1.16769	0.00170466	0.00512065
NR4A3	14.5549	6.44985	-1.17417	0.000919642	0.00307452
MYH16	0.844312	2.41187	1.5143	0.000699594	0.00245156
TRAV27	1.59577	0.546494	-1.54598	7.99e-06	6.17852e-05
PTGDR2	3.4548	1.30141	-1.40852	5.54729e-06	4.60401e-05
S100B	29.9347	10.8461	-1.46465	2.77918e-10	2.23301e-08
PCLO	2.98851	1.31435	-1.18508	0.0076412	0.018062
PTPRN	94.0423	11.1226	-3.07981	4.7039e-07	6.35969e-06
CCL24	24.8948	60.5128	1.28139	0.0127784	0.0278387
TSPOAP1-AS1	1.56184	0.697892	-1.16217	1.02624e-11	2.58444e-09
TCEAL2	13.8311	1.95533	-2.82243	4.06937e-07	5.67936e-06
GDAP1L1	2.10468	0.358601	-2.55315	8.13183e-08	1.63738e-06
DPY19L2	3.09057	1.15005	-1.42618	6.74939e-11	8.37371e-09
CERS1	2.73179	0.447789	-2.60895	2.57744e-10	2.13187e-08
CDO1	20.1433	6.26608	-1.68467	1.02624e-11	2.58444e-09
ATP1A2	4.49794	1.54033	-1.54603	3.77549e-08	9.17922e-07
CHI3L2	5.5743	2.63987	-1.07832	0.0022518	0.00646716
OTOP3	2.99786	0.783752	-1.93546	0.0205884	0.0412405
SLC16A12	7.90496	2.15238	-1.87683	1.78888e-06	1.8529e-05
HMX3	4.29642	1.40797	-1.60952	0.0146041	0.0310034
ZNF483	5.19111	1.5916	-1.70557	1.73171e-10	1.59668e-08
AGTR1	4.10842	1.90771	-1.10674	3.91675e-06	3.47645e-05
CD22	13.1356	3.54204	-1.89083	4.67755e-05	0.000259278
C7	289.035	92.9229	-1.63714	5.53886e-09	2.17342e-07
BEX2	60.0166	20.5295	-1.54766	5.64253e-07	7.34051e-06
RAB26	20.9076	8.76142	-1.25479	0.000142803	0.000655649
STUM	3.15778	0.940951	-1.74672	1.84134e-06	1.89449e-05
SLAMF1	4.2769	1.88149	-1.18469	8.25359e-06	6.31584e-05
TRAT1	2.77091	1.12222	-1.30401	3.41324e-05	0.000201722
RBM24	1.88888	0.833842	-1.17969	0.00159527	0.00484299
PTGES3P2	2.4463	0.894964	-1.4507	3.89162e-09	1.64122e-07
AL136368.1	1.85384	0.878151	-1.07797	3.06013e-07	4.53293e-06
GCG	2150.13	676.759	-1.66771	0.0096678	0.022035
ABCB4	1.95288	0.939332	-1.0559	3.0389e-06	2.82824e-05
CD40LG	3.53547	1.54138	-1.19768	0.000228413	0.000964226
CPHL1P	1.43476	3.77162	1.39438	0.0219971	0.0435442
TRBV14	1.55675	0.636225	-1.29093	0.000639639	0.00227309
POMC	5.27052	1.75059	-1.59011	8.33518e-07	1.00457e-05
SLC6A16	2.45813	0.970918	-1.34014	5.75323e-10	3.70512e-08
MPPED1	2.10268	0.0238629	-6.46131	0.018105	0.037087
RFX6	9.82361	1.35252	-2.8606	2.25878e-07	3.58535e-06
CLTRN	4.49936	2.06322	-1.12483	7.81668e-06	6.06395e-05
C1orf127	15.2372	2.71505	-2.48855	2.24523e-07	3.5672e-06
FCRL5	1.94021	0.929062	-1.06236	0.0102562	0.0231517
PCSK1	48.6184	10.683	-2.18619	1.10324e-07	2.06603e-06
TAF5LP1	5.13702	2.08696	-1.29953	1.35734e-08	4.28884e-07
CD52	114.534	55.7837	-1.03786	0.0016113	0.00488191
GPRC5A	190.077	381.814	1.00629	1.81468e-09	9.00563e-08
ZDHHC11B	3.5519	1.4552	-1.28737	2.07649e-07	3.3689e-06
DNER	6.46857	2.4552	-1.39761	0.0120639	0.026539
SEZ6L	20.8124	2.38199	-3.1272	5.24483e-08	1.17213e-06
ACMSD	3.34137	1.14028	-1.55105	0.00117807	0.00378269
LINC01018	1.62804	0.372265	-2.12873	6.91774e-08	1.45178e-06
FCN1	7.78769	3.1491	-1.30625	0.000628842	0.00223896
TRBV7-6	1.57051	0.690502	-1.18551	0.00235341	0.00672125
TRO	9.54035	4.61531	-1.04762	9.80925e-14	2.06889e-10
GPM6A	2.31715	0.837723	-1.46781	1.91107e-05	0.000125423
RXRG	4.96317	1.23058	-2.01192	2.62311e-07	3.99491e-06
CHST9	4.91445	1.89964	-1.3713	0.000344825	0.00134794
AC106795.2	3.40973	0.626436	-2.44442	6.19458e-10	3.92937e-08
MAN1C1	12.3599	6.12368	-1.01319	6.88196e-11	8.47586e-09
RGS7	2.13072	0.816408	-1.38398	4.81228e-07	6.49061e-06
TMEM132D	3.17166	0.515658	-2.62075	1.66518e-07	2.83232e-06
AC008687.6	0.774546	1.56716	1.01673	0.0137315	0.0295337
RUNDC3A	16.3838	1.78034	-3.20204	8.25646e-09	2.89027e-07
CTNND2	5.80243	2.81101	-1.04557	0.000155934	0.000706139
TRBV6-2	2.24089	1.10209	-1.02383	0.00349621	0.00938161
HLF	5.7864	2.14672	-1.43053	3.83235e-09	1.63291e-07
GCH1	37.3001	17.2472	-1.11282	2.87128e-06	2.70202e-05
IGHJ5	19.106	7.95315	-1.26443	0.000185113	0.000814663
EREG	4.83642	10.955	1.17957	0.000707016	0.00247464
PLAAT1	2.67347	1.02311	-1.38575	5.10434e-05	0.000279178
RASGRF1	3.95141	1.06977	-1.88507	1.11063e-05	8.00167e-05
CCKBR	3.57458	0.826756	-2.11224	2.20366e-05	0.000140431
PCSK1N	431.974	51.3588	-3.07226	3.46437e-07	4.99183e-06
SNHG14	1.38669	0.682676	-1.02237	1.01505e-08	3.37816e-07
HPCA	3.86814	1.60719	-1.2671	2.31819e-06	2.25966e-05
TRBV5-6	2.39134	0.975588	-1.29347	1.54776e-05	0.000105378
TENM2	1.82407	0.683584	-1.41597	1.35678e-06	1.48559e-05
MIR5195	6.30123	1.97286	-1.67534	0.00354706	0.00950446
PYHIN1	3.05415	1.16745	-1.38741	4.44208e-06	3.83981e-05
TRBV11-2	2.09368	0.978575	-1.09729	0.00183961	0.0054561
SIRPG	5.23654	2.42414	-1.11114	0.000263344	0.0010806
CALHM6	2.17297	0.883207	-1.29884	2.61758e-06	2.50377e-05
AC245884.9	1.58346	0.522062	-1.60079	0.00156857	0.00477819
AC064807.2	2.99216	1.27149	-1.23466	0.000688148	0.0024205
LINC02593	5.88409	1.88045	-1.64574	4.30729e-11	6.10745e-09
TPH1	1.92186	0.728458	-1.39959	5.66453e-11	7.24073e-09
MAP7D2	3.60091	1.14436	-1.65382	6.8627e-07	8.59647e-06
FAM131C	9.9542	2.33392	-2.09255	0.00104147	0.00341883
KLHL41	2.65512	0.669082	-1.98852	8.53473e-08	1.69027e-06
LINC01300	0.616467	2.9252	2.24644	0.00842642	0.0195785
TSPAN32	1.90645	0.904608	-1.07553	5.34262e-10	3.54905e-08
SERPINA10	4.48697	0.300832	-3.89871	7.33328e-06	5.75776e-05
EID2B	5.12416	2.52282	-1.02228	1.0505e-08	3.48233e-07
ASTN2	4.61797	1.64925	-1.48544	1.19545e-05	8.51807e-05
CYP4F29P	1.58505	0.616107	-1.36327	1.59174e-06	1.68189e-05
OCA2	1.57703	0.662081	-1.25213	0.00804754	0.0188653
SYNDIG1L	1.47289	0.574441	-1.35842	0.00574035	0.0142144
FCRL3	3.29272	0.888376	-1.89004	2.3229e-05	0.000146141
IAPP	105.186	13.9697	-2.91257	0.00144125	0.00444984
IGHM	1149.22	564.122	-1.02658	0.000385368	0.00148083
POU6F2-AS1	2.48557	0.129086	-4.26717	4.10357e-05	0.000234313
NEURL1	23.6227	7.32528	-1.68922	1.69313e-07	2.87118e-06
PCBP3	3.37582	1.60723	-1.07067	6.9446e-09	2.54731e-07
ZNF835	2.03499	0.913502	-1.15555	1.1155e-10	1.17639e-08
TRBJ1-5	9.80987	3.41203	-1.5236	0.00244831	0.00695225
LRRC4	3.13738	0.997298	-1.65346	2.38383e-05	0.000149416
SLIT1	2.51312	0.542274	-2.21239	3.3904e-08	8.47514e-07
PPP2R2B	1.90207	0.945128	-1.00899	4.49384e-07	6.1447e-06
TRAV26-1	1.33678	0.648281	-1.04407	0.00192854	0.00567299
TRBV23-1	1.68378	0.340426	-2.30629	4.9605e-07	6.63786e-06
MAGEL2	2.63899	1.13244	-1.22055	3.35941e-07	4.88228e-06
SNX22	2.34547	0.817424	-1.52072	3.5725e-07	5.1301e-06
H2BC18	1.68569	3.51953	1.06205	0.00797878	0.0187398
CLSTN2	6.039	2.65712	-1.18444	4.44908e-05	0.000249482
LINC01480	4.05299	1.98248	-1.03168	1.37677e-06	1.50163e-05
DNASE1L3	3.15319	0.978065	-1.68881	4.48955e-09	1.84765e-07
ELOVL2	3.37501	1.64454	-1.03721	1.15735e-07	2.14358e-06
GLP1R	6.07588	2.06207	-1.559	0.00047223	0.00175737
AL357054.4	1.587	0.790011	-1.00636	1.64991e-08	4.93598e-07
TRBJ1-6	11.2139	3.50782	-1.67664	4.10682e-05	0.00023442
SNPH	8.63802	3.51179	-1.29849	4.96065e-10	3.37504e-08
CCNA1	1.6175	0.443629	-1.86634	2.37111e-07	3.71474e-06
SLC39A4	24.4898	53.5976	1.12999	1.14441e-08	3.72056e-07
CCDC151	2.23277	0.888902	-1.32874	0.00142865	0.00441494
HCN2	3.73871	1.23385	-1.59937	0.000168228	0.000751526
GAP43	13.3723	5.75038	-1.21751	1.1408e-05	8.17358e-05
PRKCG	4.88225	2.29648	-1.08812	0.0184766	0.0376926
ST6GALNAC5	8.22051	3.91316	-1.0709	0.000517987	0.00189959
AL133371.2	7.44254	2.55961	-1.53987	7.96677e-07	9.6753e-06
CACNB2	2.36765	0.811234	-1.54526	3.02146e-11	4.80966e-09
KISS1R	2.16367	0.389285	-2.47458	0.0186116	0.0379478
AC107464.2	3.39633	1.35431	-1.32642	3.90033e-09	1.64122e-07
AC092111.1	1.40659	0.660388	-1.09081	4.18482e-09	1.74353e-07
FCMR	24.654	7.64589	-1.68906	5.9232e-05	0.00031458
SPINK5	4.75789	9.59559	1.01205	0.0143208	0.0305171
AC093866.1	1.85235	0.429946	-2.10712	0.000186754	0.000819345
LINGO3	2.01571	0.416943	-2.27336	4.14819e-09	1.7411e-07
GCK	5.18727	0.901349	-2.52482	5.87988e-08	1.28014e-06
SLC10A6	1.49261	0.641972	-1.21726	5.47095e-06	4.55424e-05
CHST8	3.33687	0.708612	-2.23543	2.80065e-08	7.36066e-07
IKZF1	8.50682	3.51243	-1.27615	8.48075e-06	6.45455e-05
H2BC7	0.722743	1.78574	1.30496	0.00809455	0.0189694
RBX1P2	2.18117	0.815645	-1.41909	1.98433e-09	9.65246e-08
CFC1	22.2465	3.73409	-2.57475	3.45106e-06	3.1358e-05
GLT1D1	2.16619	1.06384	-1.02588	0.00012031	0.000567513
MCOLN2	3.84734	1.86435	-1.04519	8.14211e-06	6.2533e-05
TLL1	2.18091	1.05027	-1.05417	2.06659e-06	2.06821e-05
RHOH	6.68138	2.93969	-1.18448	0.000266347	0.00109
GP1BA	2.9415	0.877864	-1.74448	8.16346e-10	4.97264e-08
SOX21	3.89839	7.86753	1.01303	0.000998269	0.00329769
TNFRSF13B	1.86331	0.496524	-1.90793	0.00122306	0.00389371
RIIAD1	2.22692	0.661989	-1.75017	2.29303e-05	0.0001448
CHGB	866.291	93.2488	-3.2157	1.92294e-06	1.95928e-05
KLHDC8A	4.90529	2.39187	-1.0362	2.05329e-05	0.000132791
IQCN	2.63118	1.26877	-1.05228	3.77549e-08	9.17922e-07
AL109811.2	3.43642	1.66205	-1.04794	1.87539e-11	3.72277e-09
WT1	1.77582	0.797267	-1.15535	0.000430205	0.0016267
CACNA1A	2.73443	0.361691	-2.91841	4.60928e-09	1.88768e-07
BTBD11	5.52102	1.61035	-1.77756	0.00630289	0.0153705
PDZRN4	1.84556	0.872425	-1.08095	0.00718997	0.0171571
FOSB	81.5256	32.3656	-1.33279	0.000490596	0.0018181
CXCL12	60.5216	26.4456	-1.19442	2.09657e-06	2.09198e-05
CCL2	93.9748	44.4497	-1.0801	6.45675e-05	0.000337604
MUC16	3.85445	9.19139	1.25376	0.0162823	0.0339724
KRT16P2	0.754724	2.029	1.42675	0.02196	0.0434896
SELP	18.7333	8.95355	-1.06507	1.17596e-07	2.16852e-06
KLK7	59.6671	122.037	1.03231	0.000863786	0.00291851
KCNIP1	3.85121	1.17386	-1.71405	1.33707e-06	1.46973e-05
ZMAT1	8.87409	3.56242	-1.31674	3.62918e-13	4.7104e-10
RET	2.66081	0.969572	-1.45644	4.03312e-08	9.6663e-07
LINC00861	1.85794	0.428364	-2.11679	1.47777e-08	4.53354e-07
TRBV27	3.89539	1.76518	-1.14195	0.00024447	0.00101976
NAP1L3	12.125	5.54783	-1.12799	3.9004e-09	1.64122e-07
STAT4	4.40409	1.83042	-1.26667	5.34247e-11	6.93412e-09
CXXC4	6.93101	1.78114	-1.96027	5.63635e-09	2.19129e-07
SNAP91	4.45913	0.812551	-2.45623	2.38182e-11	4.32145e-09
UCHL1	75.3126	25.1112	-1.58456	1.54314e-09	7.93822e-08
MIR126	4.91381	2.00031	-1.29662	8.82753e-08	1.73194e-06
AC078925.4	2.5136	0.310136	-3.01878	5.11269e-07	6.78195e-06
PRIMA1	5.26026	1.60139	-1.71581	1.88627e-05	0.000124131
ABAT	17.3839	8.11515	-1.09906	8.34362e-05	0.000419119
ART4	4.14841	1.94138	-1.09548	3.35936e-07	4.88228e-06
VSTM2A	4.5922	0.227826	-4.33318	0.000226083	0.000956545
MIR6503	2.09569	0.826542	-1.34226	0.000189731	0.000830438
TNNT1	8.10887	25.7719	1.66823	8.6948e-09	3.00021e-07
ZBTB32	1.35859	0.646738	-1.07085	1.45959e-06	1.56864e-05
GNG2	20.0689	7.63052	-1.39511	1.40984e-09	7.43383e-08
TACR1	1.89162	0.615427	-1.61996	5.69114e-08	1.2455e-06
CDH19	3.64305	1.42152	-1.35771	9.58667e-05	0.000469674
SNAP25	33.4851	6.30357	-2.40928	9.80802e-09	3.28355e-07
SLC7A14	3.05143	0.366282	-3.05846	6.7066e-07	8.45744e-06
CLEC17A	3.32787	0.780828	-2.09152	1.39296e-05	9.64642e-05
TRBV9	3.101	1.3931	-1.15443	0.000112931	0.000536757
NCAM1	9.21476	1.93618	-2.25073	3.32733e-09	1.44702e-07
COPDA1	1.91904	0.620989	-1.62774	0.00507362	0.0128154
ADAM33	8.58978	4.09501	-1.06876	1.33557e-07	2.38467e-06
CLCN1	1.23984	2.48709	1.0043	6.36683e-06	5.13516e-05
FABP4	69.9666	18.8565	-1.89161	5.47444e-07	7.13835e-06
SERPINA6	56.4288	19.3608	-1.5433	0.00297423	0.00817198
SLC8A2	8.83439	1.37474	-2.68398	1.27791e-05	8.99175e-05
TRBJ1-3	5.06059	1.6032	-1.65835	6.59367e-06	5.29534e-05
TNFSF8	5.68536	2.32073	-1.29267	0.000248812	0.00103404
AC067931.1	0.809098	1.71726	1.08572	3.20282e-05	0.000191161
AC011450.1	2.91313	1.38383	-1.0739	6.27542e-08	1.33527e-06
PTPRT	3.01659	0.359614	-3.0684	2.59793e-08	6.90325e-07
CHGA	609.048	96.3277	-2.66053	1.95088e-06	1.97939e-05
NOL4	5.14205	0.859375	-2.58098	3.53179e-08	8.79449e-07
MAST1	2.0946	0.762838	-1.45723	0.00040949	0.00156107
SCN2B	1.68119	0.773707	-1.11963	2.12116e-05	0.000136037
FAM78A	9.31751	4.55931	-1.03113	4.99866e-07	6.64637e-06
KRT16	61.4336	213.586	1.79771	4.3796e-06	3.79632e-05
LINC00926	12.6809	2.79619	-2.18112	2.89157e-05	0.000175755
NAT8L	5.23861	1.42508	-1.87814	9.11155e-10	5.35677e-08
TRAV1-2	1.41835	0.643646	-1.13987	0.000709264	0.00248184
TRBV6-1	2.58439	1.07712	-1.26264	3.41918e-05	0.000202002
NSG2	5.68382	1.08309	-2.39171	1.73772e-06	1.80554e-05
AC015819.2	3.14041	0.396526	-2.98546	0.00127391	0.00401995
ALDH3A1	7.21211	17.0518	1.24143	7.20242e-06	5.66029e-05
SPINK2	1.57633	0.642329	-1.29519	3.59499e-06	3.25014e-05
TMPRSS6	10.1509	1.95955	-2.37301	0.000385368	0.00148083
AP003774.2	1.3833	0.638374	-1.11564	0.0122567	0.0268923
NDRG4	8.29603	4.07551	-1.02544	1.35678e-06	1.48559e-05
SYNGR4	6.04516	1.63531	-1.88622	0.00527338	0.0132193
COL11A2	4.83549	1.42314	-1.76459	0.00576748	0.0142628
QPCT	110.469	37.8932	-1.54363	0.000449565	0.00168829
NR0B1	5.85435	0.917568	-2.67362	4.98335e-07	6.64637e-06
SRPX	63.626	28.9201	-1.13754	3.03894e-06	2.82824e-05
DNAI1	1.8323	0.359151	-2.351	4.95248e-08	1.12316e-06
GPM6B	5.82553	2.5662	-1.18275	1.55495e-08	4.7019e-07
PRDM16-DT	11.3654	3.02302	-1.91058	0.00252862	0.00713826
AC067817.2	1.78675	0.875784	-1.02869	5.63259e-09	2.19129e-07
DTNA	3.34531	1.46825	-1.18804	3.86613e-11	5.67246e-09
ABHD11-AS1	22.111	48.0911	1.12101	7.57296e-09	2.74203e-07
C22orf42	4.96311	0.400168	-3.63257	4.58198e-07	6.22979e-06
PACRG	4.78686	1.76665	-1.43806	9.67013e-07	1.13076e-05
CHRDL2	14.2044	5.99109	-1.24544	0.000983884	0.00326087
CMA1	2.81512	0.728549	-1.9501	0.00021852	0.000930145
GPR150	1.53992	0.634232	-1.27977	1.19485e-07	2.19616e-06
CASC11	0.0555591	5.29215	6.57369	0.000228274	0.00096388
NKX2-2	22.2087	3.07545	-2.85225	2.38888e-07	3.72999e-06
C3orf36	4.87646	2.23017	-1.12868	7.38078e-08	1.52431e-06
CASC19	0.647192	2.39392	1.88711	1.86819e-06	1.91507e-05
ZCCHC18	2.9756	0.767188	-1.95553	6.56771e-16	5.6749e-12
SOX10	4.09186	1.66198	-1.29985	0.000181427	0.000800528
TRBV20-1	9.6323	3.98717	-1.27252	8.34217e-05	0.000419119
CD28	4.09115	1.69585	-1.2705	9.76123e-05	0.000476428
FAM107A	12.8064	5.13182	-1.31932	5.44251e-10	3.57321e-08
MIR4538	5.61784	0.877532	-2.67849	0.00705609	0.016902
JAKMIP2	2.53909	1.06226	-1.25717	3.8621e-06	3.44251e-05
MIR223HG	2.28765	1.08155	-1.08077	1.91109e-05	0.000125423
DIRAS1	8.07971	2.20875	-1.87107	1.48048e-07	2.5806e-06
FGF14-AS2	8.0082	3.44766	-1.21586	1.53519e-11	3.32093e-09
RTBDN	4.06229	0.660559	-2.62053	0.0169324	0.03511
LILRA4	1.75631	0.728795	-1.26897	0.000243143	0.00101476
LBP	7.37413	2.14083	-1.7843	0.002615	0.00734652
TESPA1	3.83597	1.59877	-1.26263	7.25171e-06	5.69637e-05
AFF3	1.98051	0.608256	-1.70312	1.69235e-08	5.01846e-07
MAP6	11.4035	4.25484	-1.4223	4.18498e-09	1.74353e-07
LGI4	6.62214	3.10123	-1.09446	2.14281e-08	6.01592e-07
AP000892.3	2.88463	1.08504	-1.41064	3.41515e-06	3.11817e-05
AVPR1B	2.55302	0.427366	-2.57866	3.87004e-08	9.35519e-07
GPIHBP1	4.88265	2.24468	-1.12115	4.10014e-08	9.78524e-07
PEG3	1.91306	0.566747	-1.75511	0.000110032	0.000525203
FXYD2	4.14461	1.67608	-1.30615	7.10464e-06	5.60957e-05
RCSD1	15.1605	6.74904	-1.16756	5.78184e-06	4.75429e-05
ATP1B2	7.71919	2.24239	-1.78341	1.2397e-10	1.25254e-08
PATL2	2.16742	0.885269	-1.29179	1.96568e-07	3.23263e-06
GRIK5	8.38415	2.45252	-1.7734	4.16385e-07	5.77769e-06
IL7R	35.126	15.4842	-1.18174	9.64458e-05	0.000471963
AC245297.1	12.0062	5.44802	-1.13998	9.45069e-06	7.05269e-05
HAR1A	2.82155	1.02732	-1.4576	0.0111507	0.0247954
WDR17	1.90184	0.607524	-1.64639	2.76963e-07	4.19874e-06
PAX5	4.12758	1.03456	-1.99628	0.00574151	0.0142152
SMIM32	29.6774	4.26013	-2.80039	0.000109378	0.000523257
DYNC1I1	7.30481	2.47983	-1.5586	2.96943e-07	4.42607e-06
GPR18	2.61233	1.01446	-1.36463	7.94815e-05	0.000402006
RGS13	1.5889	0.772262	-1.04086	0.000147919	0.000675493
MIR7152	1.83607	0.802086	-1.19479	0.00268982	0.00753284
TRAV20	1.4413	0.522934	-1.46267	9.65716e-05	0.000472442
AC020558.2	4.81464	1.75586	-1.45525	2.42718e-07	3.7676e-06
AP003108.5	1.73979	0.507812	-1.77654	1.57482e-06	1.66595e-05
EPB41L3	13.5623	6.54286	-1.05161	3.36253e-08	8.43032e-07
AL121601.1	2.17426	1.00528	-1.11293	8.52304e-06	6.48373e-05
FAM83A	10.8363	47.9617	2.14602	1.10322e-07	2.06603e-06
ASCL1	5.98717	0.293675	-4.34958	0.00340592	0.00918314
C1QL1	65.9343	3.85753	-4.09528	1.45959e-06	1.56864e-05
FAHD2P1	0.825033	3.22607	1.96725	0.000125053	0.000586118
PGBD5	4.55636	2.26764	-1.00669	2.36967e-08	6.46992e-07
PSAPL1	2.98102	6.06769	1.02534	0.00598855	0.0147274
ATRNL1	2.02576	0.53254	-1.9275	1.60447e-06	1.69307e-05
NOVA1	2.55783	0.601504	-2.08827	8.7272e-12	2.45423e-09
TMEM59L	17.1881	3.78129	-2.18446	6.70772e-09	2.47657e-07
NRN1	13.9702	6.77424	-1.04423	5.50846e-08	1.22134e-06
AC110609.1	1.82099	0.571752	-1.67126	0.000352632	0.00137416
NEFH	3.6728	1.80133	-1.02782	4.5678e-06	3.93026e-05
CSRNP3	2.64403	1.2241	-1.11101	1.37677e-06	1.50163e-05
RSPH9	2.23646	1.09148	-1.03494	0.000109376	0.000523257
DLGAP3	2.10704	0.656857	-1.68156	2.87566e-11	4.66548e-09
GPRASP1	16.5933	5.44228	-1.60831	5.03823e-11	6.64141e-09
RPL29P14	0.716576	1.52241	1.08717	0.0207491	0.041467
C6	51.8341	25.842	-1.00418	0.00153273	0.00468254
REEP2	18.1864	3.9461	-2.20436	1.31189e-08	4.17651e-07
RNF223	3.05694	6.22838	1.02677	2.54236e-07	3.90799e-06
TMEM63C	14.0914	1.41738	-3.31352	8.535e-08	1.69027e-06
KCNH2	20.3412	6.70896	-1.60025	3.59096e-05	0.000210602
AC026471.2	1.5169	0.717682	-1.07971	1.87278e-08	5.44837e-07
RPS27P25	2.69182	0.242234	-3.47411	2.44906e-06	2.36537e-05
ATP6V0E2-AS1	3.45501	1.07783	-1.68057	2.84741e-11	4.66449e-09
INS	2662.87	800.704	-1.73364	0.0162777	0.0339724
AQP7	3.81035	1.78212	-1.09633	5.64253e-07	7.34051e-06
KCNA6	2.25036	0.544593	-2.0469	8.26377e-08	1.65217e-06
BMP5	6.08702	1.97256	-1.62567	2.49409e-05	0.00015523
LINC02716	1.7598	0.839931	-1.06707	7.15297e-06	5.64509e-05
AC015911.3	2.19287	0.900997	-1.28323	5.43055e-07	7.1221e-06
C5orf38	8.89022	0.806645	-3.46221	1.33419e-08	4.22435e-07
LINC00431	1.04352	3.2335	1.63164	0.0135515	0.0292097
C14orf132	14.64	6.9621	-1.07232	2.95397e-06	2.76595e-05
AC120498.10	3.64905	1.09059	-1.74241	4.42123e-05	0.000248665
RPL37P6	2.92898	6.51336	1.15301	0.000570914	0.00206275
GPR142	5.77527	0.653633	-3.14334	8.24806e-09	2.89027e-07
NYAP1	5.61265	1.82312	-1.62227	8.2643e-08	1.65217e-06
UCN3	75.4428	10.5527	-2.83777	1.12101e-06	1.26692e-05
AC068580.2	2.20462	5.23469	1.24757	4.91978e-07	6.60346e-06
ARL14	58.6407	125.874	1.10201	0.000158693	0.000716142
BAIAP3	29.8808	9.8881	-1.59545	0.00196408	0.00576345
CELF2	13.0894	6.20789	-1.07622	5.33138e-08	1.1852e-06
LRRC4B	8.11987	1.23121	-2.72139	4.85811e-09	1.96103e-07
MLXIPL	28.069	11.3453	-1.30688	0.000151436	0.000688173
AC027117.2	1.63415	0.719235	-1.18401	0.0249301	0.0482778
CD19	12.1973	2.57059	-2.2464	0.00390247	0.0103095
GRAP2	2.96687	1.45806	-1.02489	4.3792e-08	1.02625e-06
KCNK3	15.2067	5.74367	-1.40467	7.17844e-07	8.93888e-06
TRBV19	5.19638	2.34433	-1.14833	0.000128329	0.000598564
AL662844.4	3.66346	1.75289	-1.06347	9.02505e-11	9.95315e-09
MICU3	3.80848	1.87725	-1.02059	2.33199e-09	1.0991e-07
CAMK2B	9.0279	1.40851	-2.68022	3.51798e-07	5.05612e-06
MAL	6.13474	2.31147	-1.40819	0.000670449	0.00236712
CD69	16.1048	6.93015	-1.21654	0.000142803	0.000655649
FAM30A	1.71068	0.465105	-1.87894	0.00111315	0.00361751
Z97653.1	2.80518	0.986129	-1.50824	2.09437e-06	2.09198e-05
AC002059.1	2.04842	0.812054	-1.33487	2.48014e-10	2.08196e-08
TMC8	21.1709	9.06829	-1.22318	2.28053e-07	3.60294e-06
NMU	20.1385	45.4248	1.17352	7.20234e-06	5.66029e-05
CPLX2	43.318	4.70644	-3.20226	3.88933e-06	3.46122e-05
TUSC3	57.2378	26.8723	-1.09085	6.45488e-06	5.19872e-05
MSI1	10.0653	2.38924	-2.07477	3.41663e-10	2.65663e-08
FTCD	11.8261	0.521594	-4.5029	1.38402e-05	9.60619e-05
ADAMTS16	4.36963	2.03598	-1.10179	0.0011902	0.00381067
LINC00520	0.627763	1.45243	1.21017	1.93482e-06	1.9702e-05
TAGLN3	16.0357	2.34289	-2.77493	9.88751e-07	1.15295e-05
RAB39B	4.65924	1.51978	-1.61623	7.01691e-11	8.57945e-09
IGHV5-78	7.48563	3.18624	-1.23227	0.00119005	0.00381067
LINC02884	2.54048	1.20747	-1.07311	5.90402e-07	7.60446e-06
SCG5	435.046	83.7899	-2.37632	2.42718e-07	3.7676e-06
RASD1	107.991	33.045	-1.70841	8.58715e-07	1.0276e-05
CLECL1	2.21795	0.983267	-1.17357	4.56179e-05	0.000254712
TRARG1	3.1035	0.380737	-3.02703	2.3284e-07	3.66826e-06
GPR135	1.70422	0.831284	-1.0357	5.11981e-09	2.05194e-07
MIR106B	1.91881	0.801622	-1.25921	0.00479603	0.0122392
TTYH1	4.27882	1.76212	-1.2799	0.0243799	0.0473919
CALY	42.286	2.99129	-3.82134	4.8723e-08	1.10796e-06
DUSP15	2.5413	0.849881	-1.58023	2.60435e-11	4.48317e-09
IQSEC3	6.00412	1.26881	-2.24247	2.02101e-09	9.77094e-08
NLRP2	6.5542	13.3433	1.02563	0.000722221	0.00251986
SLC16A11	4.71181	1.91219	-1.30106	2.09652e-06	2.09198e-05
CR2	34.8822	10.3397	-1.75431	0.00092432	0.00308955
SERPINB3	5.7633	16.4951	1.51707	0.000499034	0.00184411
SLC7A8	60.4252	24.8682	-1.28085	4.22794e-07	5.85217e-06
INSM1	25.1199	3.19738	-2.97387	3.85671e-07	5.43721e-06
DPEP2	5.61053	2.78298	-1.01151	9.07519e-06	6.82987e-05
GIMAP1	6.36674	3.06673	-1.05385	9.80802e-09	3.28355e-07
TRBJ1-2	3.24606	1.39838	-1.21493	0.00495648	0.0125666
CD200	29.4972	13.5505	-1.12223	1.44577e-07	2.53317e-06
ITGA7	18.9568	9.42577	-1.00803	8.99979e-09	3.08019e-07
MADCAM1	8.65735	3.57095	-1.27762	1.56942e-05	0.00010652
TSPYL2	38.1561	18.5871	-1.03761	2.73682e-11	4.61783e-09
AC027575.2	4.39427	2.0866	-1.07447	6.36707e-09	2.39803e-07
GPR162	10.0906	3.71696	-1.44082	4.56841e-11	6.21636e-09
GPC5-AS1	22.2003	0.965686	-4.52288	0.000164701	0.000738311
HES2	1.30939	3.75561	1.52015	0.00416281	0.0108814
XCR1	1.81642	0.602852	-1.59122	7.74639e-08	1.57691e-06
SLC35F3	6.46896	1.63441	-1.98477	0.000147923	0.000675493
AL365361.1	4.02476	1.36852	-1.55628	5.6449e-08	1.24505e-06
RBP5	10.1986	4.86878	-1.06674	6.36707e-09	2.39803e-07
AC129507.4	2.79538	1.39513	-1.00264	0.00828386	0.0193137
GNG7	14.9451	6.28731	-1.24916	6.79291e-10	4.24507e-08
MAGEE1	6.26522	2.58938	-1.27476	2.63044e-11	4.48317e-09
ADGRG2	5.60176	1.7078	-1.71374	1.59025e-05	0.000107588
KL	10.6549	1.48125	-2.84663	2.00342e-08	5.71975e-07
SPTB	2.15571	0.620402	-1.79689	9.53735e-10	5.51109e-08
WNT4	35.5699	8.08041	-2.13816	1.56942e-05	0.00010652
PSCA	165.004	494.126	1.58238	7.39666e-07	9.14984e-06
LMO1	3.90482	1.09771	-1.83076	2.55713e-05	0.000158626
SYNM	28.4988	11.3858	-1.32367	1.54884e-05	0.000105378
KCNJ5	7.21734	3.33438	-1.11405	0.00179736	0.00534772
LRRTM3	1.90535	0.622327	-1.61431	0.00239918	0.00682652
SYNPO2	19.157	8.99509	-1.09066	0.00106318	0.00347318
AL121583.1	2.54517	1.19852	-1.08652	7.74761e-08	1.57691e-06
COX6B2	4.55559	10.0736	1.14487	0.00129123	0.00405943
NRROS	8.08015	3.85397	-1.06804	3.83235e-09	1.63291e-07
CAMK2N2	13.1076	5.44728	-1.26679	6.69907e-05	0.000348117
GRIA2	2.12669	0.282471	-2.91244	1.44034e-08	4.48392e-07
HSPA1B	89.153	184.756	1.05127	0.0132034	0.0286019
AUXG01000058.1	1.87461	0.936238	-1.00164	1.44577e-07	2.53317e-06
PDE8B	2.534	1.24252	-1.02815	3.68207e-10	2.7986e-08
GC	318.808	94.3693	-1.7563	0.000280249	0.0011356
PHYHIPL	3.76486	1.68209	-1.16234	1.81495e-06	1.87301e-05
GALNT16	4.1772	1.35596	-1.62323	4.31102e-13	4.76363e-10
ADH1A	2.03252	0.916202	-1.14953	0.00522096	0.0131228
PRODH2	2.04784	0.132341	-3.95177	0.000805727	0.00275482
ELAPOR1	73.3554	28.9432	-1.34168	0.000737681	0.0025669
NGFR	37.4371	12.097	-1.62981	1.71936e-09	8.65995e-08
BRSK2	2.9966	1.39378	-1.10433	8.03225e-06	6.19706e-05
RUNDC3B	2.01984	0.874669	-1.20743	1.51586e-08	4.62514e-07
ELMO1	13.016	6.11883	-1.08895	1.11553e-10	1.17639e-08
VWDE	2.69273	1.27873	-1.07435	0.000802627	0.00274485
GIHCG	4.46688	1.96604	-1.18398	3.65273e-08	8.97126e-07
DIRAS3	24.675	7.22193	-1.7726	9.70622e-08	1.87169e-06
ADCY2	1.64242	0.729568	-1.17071	0.000118187	0.000558433
KLKB1	4.7431	1.56487	-1.59979	1.58153e-08	4.75672e-07
WNK4	5.04639	1.74467	-1.5323	3.59092e-05	0.000210602
FAM183A	2.21325	0.927135	-1.25531	0.000528675	0.00193406
ECRG4	7.75446	3.01023	-1.36515	1.98108e-07	3.24551e-06
TSPOAP1	7.27344	3.07536	-1.24188	1.89388e-13	2.90504e-10
DBH-AS1	3.51657	1.64909	-1.09249	2.21027e-09	1.0535e-07
MAPK4	2.32735	0.715924	-1.70081	1.81495e-06	1.87301e-05
AC005899.7	1.35135	0.624942	-1.11261	2.99334e-08	7.69969e-07
CETP	2.93282	1.30382	-1.16955	8.36653e-06	6.38194e-05
AC120057.4	3.10659	1.34537	-1.20732	5.80287e-08	1.26665e-06
PLCXD3	11.027	2.34621	-2.23264	1.75055e-08	5.16383e-07
AC002511.2	4.1681	0.60629	-2.78131	9.25799e-07	1.09085e-05
LYPD2	13.9044	59.5539	2.09866	0.00222719	0.00641885
AF111169.3	1.60922	0.72181	-1.15667	4.27499e-10	3.04354e-08
AL449403.2	1.38777	0.665615	-1.06001	0.0109264	0.0243509
RPS15AP30	0.890094	2.13554	1.26257	0.000132984	0.000616764
FYB2	2.51868	0.386674	-2.70348	7.20303e-08	1.49676e-06
FFAR1	11.8547	2.43747	-2.282	1.50117e-06	1.60585e-05
FNDC5	2.78618	1.12137	-1.31303	2.5431e-07	3.90799e-06
CRYGD	3.1025	0.330207	-3.23199	0.00783339	0.0184755
NFATC1	15.4433	5.29454	-1.5444	2.89554e-08	7.55122e-07
LEP	4.94212	0.524649	-3.2357	7.38851e-05	0.000378925
PTPRN2	102.39	45.2973	-1.17657	0.00608359	0.014922
PLP1	5.00917	1.33908	-1.90333	8.9717e-05	0.000444327
AC023510.2	1.82418	0.876558	-1.05733	4.16687e-08	9.90574e-07
POU6F2	1.98832	0.833939	-1.25354	5.16782e-05	0.000281851
AGT	370.051	55.5388	-2.73616	0.0123657	0.0270758
SCGB1D2	3.36442	0.486207	-2.79072	0.00292093	0.00805704
TRAV17	1.89437	0.884206	-1.09926	0.000512518	0.00188321
KNDC1	3.6847	1.43533	-1.36017	0.000535099	0.00195258
SYT7	40.2845	11.2592	-1.83912	7.81668e-06	6.06395e-05
LINC00671	3.1324	1.37509	-1.18774	0.0140898	0.0301299
CRABP2	133.893	322.203	1.26689	7.47871e-05	0.000381926
FOXL1	15.0157	30.7034	1.03193	5.78481e-08	1.26434e-06
HAS1	10.3714	2.74671	-1.91684	0.00260247	0.00731507
AC008050.1	1.53164	0.550927	-1.47514	1.53511e-05	0.000104654
GIPR	20.2583	8.35978	-1.27697	0.0100432	0.0227554
GNB3	2.29779	0.967347	-1.24814	2.15636e-11	4.17033e-09
TSPAN7	33.5095	9.09045	-1.88215	9.02525e-11	9.95315e-09
CD247	8.36093	3.71193	-1.17149	1.20348e-05	8.56448e-05
AC090617.5	2.92822	1.00483	-1.54307	5.05357e-10	3.38368e-08
F10	40.7369	9.494	-2.10125	1.21404e-07	2.21454e-06
PSD	18.2892	7.21027	-1.34287	8.84645e-07	1.05117e-05
CRH	7.77988	1.66233	-2.22654	0.000924518	0.0030896
CCR4	6.48973	2.39435	-1.43852	2.03998e-05	0.000131981
ELOVL4	4.7946	2.15659	-1.15266	2.53375e-08	6.77527e-07
LINC01857	9.0473	3.41822	-1.40424	0.00029457	0.00118453
BCAM	121.75	59.3569	-1.03644	1.35675e-05	9.4324e-05
ADRA2C	13.9816	5.94786	-1.23308	3.90048e-09	1.64122e-07
PPP1R3F	5.63339	2.77837	-1.01977	9.15607e-09	3.12734e-07
AC012313.2	2.05406	0.789986	-1.37858	1.10324e-07	2.06603e-06
CCDC188	3.46108	0.832761	-2.05525	7.26378e-15	3.06404e-11
NIBAN3	4.53354	0.625137	-2.85839	1.63984e-06	1.72071e-05
AJ011932.1	2.05154	0.725344	-1.49997	7.78501e-06	6.0533e-05
LINC01099	2.14978	0.62226	-1.7886	0.00112596	0.00365142
PCED1B-AS1	6.92273	3.40708	-1.0228	3.28543e-05	0.000195402
PDE3B	6.44048	2.68853	-1.26035	7.50103e-08	1.54162e-06
ST18	3.30599	0.436774	-2.92013	2.53371e-08	6.77527e-07
LINC01781	4.27313	1.06189	-2.00866	0.00513127	0.0129342
P2RY12	2.44832	1.18838	-1.0428	1.12098e-06	1.26692e-05
AC000050.2	1.42398	0.700798	-1.02286	0.000204672	0.000881648
MBOAT4	4.66483	1.99811	-1.22319	0.00036057	0.00140117
SLC4A10	2.58607	0.549285	-2.23513	5.07502e-07	6.73737e-06
LINC01619	2.07362	0.457507	-2.18028	1.03538e-09	5.88215e-08
PWWP3B	6.42203	2.96102	-1.11694	0.000251619	0.00104329
PARP15	5.47268	1.93265	-1.50167	9.97449e-06	7.34291e-05
ARHGEF26	7.97191	3.65335	-1.1257	8.13208e-08	1.63738e-06
GPR174	2.7747	1.04721	-1.40578	2.85475e-05	0.000174018
EBI3	10.4129	4.85913	-1.0996	1.00225e-07	1.91084e-06
NEFL	4.51394	1.27943	-1.81888	3.26174e-06	3.00411e-05
AC097639.1	8.18611	3.87433	-1.07923	9.96109e-07	1.15913e-05
SRCIN1	4.75295	2.09797	-1.17983	0.000139481	0.00064267
LINC01014	1.97994	0.414892	-2.25465	0.000724466	0.00252717
PPP1R16B	12.0903	5.49768	-1.13696	8.25368e-06	6.31584e-05
AL022324.2	2.29408	0.691341	-1.73045	2.81861e-11	4.66449e-09
SORCS1	1.73559	0.487471	-1.83204	1.0074e-09	5.74253e-08
AC129507.2	5.09008	1.76127	-1.53107	0.003523	0.00944196
PTPRR	4.19681	9.99168	1.25143	7.38802e-05	0.000378925
LINC01705	1.86072	4.20183	1.17516	5.9187e-05	0.00031458
SPTBN4	3.92134	0.686599	-2.51381	2.03502e-10	1.82643e-08
IL18RAP	2.32064	1.07244	-1.11362	7.7939e-07	9.55022e-06
CILP	35.5428	16.1212	-1.1406	0.000506864	0.00186773
TRBC1	68.74	29.5549	-1.21775	2.29305e-05	0.0001448
AC233723.2	5.79807	2.67947	-1.11363	1.48682e-10	1.43355e-08
AC016582.3	1.56478	0.634163	-1.30303	4.30739e-11	6.10745e-09
CD8B	2.48438	1.22752	-1.01713	1.81364e-05	0.000120053
SASH3	30.2853	14.0927	-1.10367	5.63735e-05	0.000302253
TSPAN33	23.2041	10.3338	-1.16701	4.52052e-10	3.16493e-08
AC015911.7	2.65044	1.2127	-1.12801	2.2686e-06	2.22055e-05
PCSK2	81.254	10.0759	-3.01153	1.39697e-06	1.51493e-05
AP000344.2	1.66101	0.567311	-1.54984	7.12518e-05	0.000366982
GALNT13	1.81642	0.738109	-1.29919	6.53647e-05	0.000340933
RGS11	5.76232	2.20903	-1.38324	1.47777e-08	4.53354e-07
CADPS	8.98531	2.97617	-1.59411	3.60014e-06	3.25014e-05
IL20RB	8.99443	25.5177	1.5044	0.00477446	0.0121912
SV2A	14.5748	6.11927	-1.25205	9.38786e-07	1.10307e-05
TMEM178B	5.34062	1.32519	-2.0108	4.20264e-08	9.96685e-07
GSDMC	1.59385	4.08556	1.35801	0.0101281	0.0229046
CORO2B	8.01402	3.22156	-1.31476	3.85067e-12	1.57082e-09
MAPK8IP1	22.0679	8.2172	-1.42523	3.82838e-11	5.67246e-09
TIGIT	4.69622	2.05012	-1.19579	0.000333526	0.00131118
EDARADD	3.52095	1.44701	-1.28289	7.81659e-06	6.06395e-05
ATP2A3	128.93	60.2118	-1.09847	3.1708e-06	2.93477e-05
TMOD1	18.1094	5.78845	-1.64549	2.56218e-06	2.45913e-05
PCDHB5	5.15579	2.52651	-1.02905	2.5431e-07	3.90799e-06
CRIP3	1.6806	0.548849	-1.61449	7.62116e-07	9.37271e-06
SHISAL2A	2.27065	0.975252	-1.21926	4.76251e-06	4.06678e-05
RASAL3	14.3367	6.02584	-1.25048	5.15973e-08	1.15466e-06
DNASE2B	7.86989	0.603325	-3.70534	4.79338e-05	0.000264363
RADIL	2.76952	0.753231	-1.87847	1.00225e-07	1.91084e-06
UNC80	2.74174	0.356119	-2.94466	2.06024e-07	3.34899e-06
AL512306.2	1.65724	0.642023	-1.36808	5.77595e-11	7.32764e-09
MPPED2	1.37587	0.668192	-1.042	2.59797e-08	6.90325e-07
ANXA10	122.006	282.567	1.21164	7.92381e-06	6.13014e-05
GNG4	16.9666	4.6919	-1.85446	2.28053e-07	3.60294e-06
LINC00996	1.90033	0.774857	-1.29425	1.01844e-06	1.18266e-05
CAPSL	4.27728	1.04362	-2.0351	0.00109586	0.00357033
CFAP70	1.77762	0.748963	-1.24698	2.92387e-07	4.37362e-06
TAMALIN	27.5312	13.6917	-1.00776	4.01273e-12	1.57082e-09
MIR3682	13.7053	6.5788	-1.05884	1.48841e-09	7.72735e-08
TRAV8-4	1.86232	0.893599	-1.0594	0.00192578	0.00566605
TM4SF1-AS1	1.50977	3.22014	1.09279	4.03844e-07	5.64553e-06
MRLN	1.89779	0.476233	-1.99458	2.23625e-05	0.000142171
AC007541.1	4.00375	1.62254	-1.3031	4.56841e-11	6.21636e-09
CGB5	20.6816	45.9892	1.15295	0.0177652	0.0364484
SST	4755.4	383.817	-3.63108	3.77745e-05	0.000219404
SPOCK3	4.49938	1.09688	-2.03632	0.00090035	0.00302428
XKR7	2.1562	0.256011	-3.07421	8.87332e-08	1.7389e-06
AC055839.2	46.0614	10.6254	-2.11604	5.24162e-12	1.84254e-09
PM20D1	3.61718	1.67408	-1.1115	0.00477444	0.0121912
AC069224.1	2.44893	1.0832	-1.17686	2.02824e-07	3.31614e-06
FDCSP	262.405	61.4982	-2.09318	0.00226263	0.00649715
RAB3C	5.40148	1.47475	-1.87288	1.81468e-09	9.00563e-08
MIR4537	5.88933	0.946938	-2.63676	0.000742103	0.00258069
VIT	1.70635	0.62494	-1.44913	7.44779e-06	5.83234e-05
CD3E	35.2654	15.5382	-1.18243	2.74695e-05	0.000168298
NTSR1	5.84257	13.3539	1.19259	0.000498661	0.00184314
LTB	69.8419	28.5702	-1.28958	0.000761449	0.00263062
JPH3	2.3642	0.628059	-1.91238	8.09023e-07	9.79959e-06
SLC4A8	2.51266	0.854216	-1.55654	1.5155e-09	7.84388e-08
SCRG1	2.37723	1.02813	-1.20926	0.000722221	0.00251986
ANGPTL1	12.0219	5.45057	-1.14119	2.06662e-06	2.06821e-05
PLA2G2D	6.65719	2.57186	-1.3721	0.000212009	0.00090681
IKZF3	8.87563	3.71484	-1.25655	0.00091011	0.00305051
TRAF3IP3	5.01797	1.84127	-1.4464	2.22058e-06	2.18599e-05
AC009318.4	1.97867	0.787282	-1.32958	2.53289e-08	6.77527e-07
TREML1	1.7932	0.832074	-1.10775	1.61619e-06	1.70013e-05
THRSP	3.73976	0.196762	-4.24842	0.0009379	0.00312495
ASPA	2.34778	0.989862	-1.246	9.27968e-10	5.43667e-08
REC8	21.8771	10.7679	-1.02268	3.03894e-06	2.82824e-05
SCG3	86.1972	12.7084	-2.76186	1.52483e-06	1.62325e-05
TRBV29-1	6.50033	3.22995	-1.009	0.00700242	0.0167823
FTOP1	1.69392	0.842587	-1.00747	2.49256e-12	1.16825e-09
ABCA8	7.3313	2.55485	-1.52083	2.36971e-08	6.46992e-07
CRCT1	2.88455	10.2835	1.83391	0.00059638	0.00214192
POPDC3	2.18342	0.863028	-1.33911	0.00495063	0.0125539
ERO1B	68.7253	16.534	-2.0554	8.2643e-08	1.65217e-06
AP000757.1	3.55954	1.18734	-1.58396	5.73508e-09	2.22455e-07
KLRG1	2.72596	1.32592	-1.03977	6.14938e-09	2.3369e-07
ANXA8L1	3.91559	7.96007	1.02355	0.00190571	0.00562332
TMEM132E	2.35287	0.675739	-1.79988	7.50815e-07	9.27416e-06
HMGCLL1	3.06827	0.720739	-2.08988	2.52685e-09	1.16491e-07
INA	14.1119	2.27457	-2.63325	1.21404e-07	2.21454e-06
CNTFR	4.26712	1.31073	-1.70289	3.77549e-08	9.17922e-07
ABCC8	48.0728	6.75	-2.83226	1.64059e-07	2.79332e-06
IGSF1	7.57075	1.07488	-2.81626	0.000845901	0.00286606
MORN5	2.19445	0.736589	-1.57493	0.0238501	0.0465605
NELL2	6.10302	1.62667	-1.9076	6.07458e-08	1.30735e-06
MROH8	1.66392	0.824289	-1.01336	7.8825e-11	9.17273e-09
SLURP1	0.454157	3.54117	2.96296	0.000413351	0.00157295
CD79B	15.9983	5.18092	-1.62664	6.78174e-05	0.000352087
AC126323.1	2.18008	0.0809976	-4.75036	0.00371681	0.00989489
C1orf194	1.71544	0.500976	-1.77576	0.000958354	0.00318429
NAT16	2.47068	0.298054	-3.05126	0.000141899	0.000652566
MAMLD1	9.47226	3.79742	-1.31869	9.70622e-08	1.87169e-06
PPM1K	8.7384	4.21092	-1.05323	2.47841e-11	4.40192e-09
MIAT	4.83358	1.45157	-1.73548	4.91712e-05	0.000270162
CAND2	4.1454	1.67684	-1.30577	9.4766e-09	3.21728e-07
AC079140.3	2.10069	0.894587	-1.23157	9.65531e-11	1.05106e-08
LINC02106	2.44111	0.404824	-2.59217	1.30354e-07	2.33985e-06
NRCAM	14.1775	5.96907	-1.24803	0.000107436	0.000515722
FGF14	1.94368	0.558761	-1.79849	7.28676e-07	9.03377e-06
CD1D	5.3751	2.60071	-1.04739	1.92004e-07	3.18239e-06
MIR4539	15.2508	2.59362	-2.55584	0.000543146	0.00197937
TRBV3-1	3.03183	1.20075	-1.33625	1.10712e-05	7.98995e-05
CD8A	18.3975	8.4715	-1.11882	6.81885e-06	5.4425e-05
MUCL3	96.8306	220.663	1.18831	5.9202e-05	0.00031458
LYVE1	10.0367	4.75675	-1.07724	0.000112689	0.000535763
TNNT3	2.09839	0.613588	-1.77394	3.91629e-06	3.47645e-05
RTN1	19.6504	4.38927	-2.1625	1.48682e-10	1.43355e-08
MAPK10	1.59146	0.584869	-1.44416	4.39263e-11	6.17641e-09
PACSIN1	2.96378	0.839548	-1.81975	7.00483e-09	2.56383e-07
DOCK3	1.6522	0.769004	-1.10332	3.33154e-06	3.05672e-05
GHR	4.5201	1.85667	-1.28364	6.80645e-08	1.43736e-06
STAP1	5.56629	1.66658	-1.73983	0.000741589	0.00257943
AL358072.1	1.42436	0.653895	-1.12318	6.64901e-09	2.47112e-07
ASB2	4.11221	2.03176	-1.01718	0.000129946	0.000604685
SLC26A11	13.7171	6.22156	-1.14063	6.72661e-16	5.6749e-12
C16orf89	15.5196	6.00965	-1.36874	5.11769e-08	1.15442e-06
KCNJ16	14.4697	6.89834	-1.06872	0.00452066	0.0116329
LIMD2	26.1331	12.1607	-1.10365	7.97053e-07	9.6753e-06
KIF5A	3.13168	0.864659	-1.85673	2.45027e-08	6.61529e-07
SCARA5	9.94175	2.34488	-2.08399	3.97719e-07	5.57368e-06
SBK2	3.11692	0.39117	-2.99425	1.15344e-05	8.25917e-05
SLCO5A1	1.43825	0.586698	-1.29363	1.26465e-09	6.97334e-08
AL133343.2	4.97283	0.536541	-3.21231	1.99888e-06	2.01717e-05
AC027559.1	1.90675	0.935039	-1.02802	9.11081e-10	5.35677e-08
MIR6757	1.81069	0.849876	-1.09121	0.000698159	0.00244958
KIF19	4.23	0.635205	-2.73536	7.5856e-10	4.67124e-08
ZBTB16	15.7543	6.24769	-1.33436	4.99362e-08	1.12794e-06
AC005696.3	1.44495	0.603902	-1.25863	1.37833e-08	4.33808e-07
APOH	63.5314	8.80894	-2.85043	4.73594e-05	0.000261766
ASB9	17.4043	6.56229	-1.40717	0.000142803	0.000655649
NPHS1	2.30657	1.07329	-1.10371	4.50436e-06	3.88577e-05
SMOC2	113.92	54.65	-1.05973	0.000794246	0.00272329
MAP2	10.1783	4.4221	-1.2027	3.0823e-06	2.86386e-05
NSG1	5.79494	2.80405	-1.04728	4.67755e-05	0.000259278
RPL32P1	1.72486	0.559955	-1.6231	4.55361e-07	6.20622e-06
TRBV18	3.02066	1.17056	-1.36767	0.000119883	0.000565654
AGAP2	4.74742	2.33899	-1.02126	1.72001e-07	2.89638e-06
SLAMF6	14.7	6.54238	-1.16793	3.00476e-05	0.000181263
ADAMTS8	7.87432	3.68504	-1.09547	0.000151436	0.000688173
CD6	9.3834	4.64973	-1.01296	2.20554e-05	0.000140431
GAD2	16.4198	2.82361	-2.53983	8.59334e-06	6.53133e-05
TCAP	3.72898	1.62412	-1.19912	1.08846e-06	1.24091e-05
FCRL1	5.03981	0.703369	-2.84102	0.000222752	0.000946249
PRKCB	6.285	2.28447	-1.46005	1.37488e-05	9.55061e-05
ELAVL4	2.64183	0.594843	-2.15096	9.86314e-08	1.89114e-06
PIPOX	6.49545	1.49753	-2.11685	1.62768e-07	2.78821e-06
AL136531.1	2.37622	1.08401	-1.13229	1.05442e-09	5.91073e-08
TBX21	2.01167	0.983308	-1.03268	1.43069e-05	9.85306e-05
SVOP	6.03264	0.765227	-2.97883	5.43243e-07	7.1221e-06
SYT4	23.5154	2.54655	-3.20699	5.81398e-07	7.52502e-06
TMEM196	2.14968	0.358022	-2.586	1.03727e-07	1.96871e-06
AL121929.2	4.89368	1.64146	-1.57594	9.55807e-09	3.23842e-07
SETBP1-DT	2.16258	1.02543	-1.07652	4.92884e-12	1.76945e-09
AL133325.2	2.71509	0.179854	-3.9161	2.62006e-08	6.92919e-07
APLP1	119.996	20.1757	-2.5723	0.000144491	0.000662141
MDH1B	2.2345	1.09293	-1.03175	3.70284e-06	3.3233e-05
PPP1R1A	31.1251	4.20049	-2.88945	1.25331e-07	2.26414e-06
SERPINB4	2.89158	6.94324	1.26375	0.000584685	0.00210754
AC005498.3	1.54187	0.745515	-1.04837	1.20461e-08	3.87888e-07
DLK1	32.6265	9.1444	-1.83508	0.00423887	0.0110337
CCR7	23.2379	6.52323	-1.83282	1.05679e-06	1.21715e-05
ADGRG5	9.36623	2.85287	-1.71505	1.7473e-07	2.93647e-06
AC092117.1	2.66721	1.13272	-1.23554	5.43154e-05	0.000293553
FOXP2	1.70457	0.776771	-1.13384	7.97053e-07	9.6753e-06
ATP8A2	2.70615	0.691872	-1.96767	3.74066e-07	5.30856e-06
FAM83A-AS1	1.07647	4.41702	2.03677	4.20577e-08	9.96685e-07
AC127070.1	1.3349	0.662076	-1.01166	4.94778e-05	0.000271758
WDFY4	6.00561	2.42828	-1.30638	2.47807e-05	0.000154347
LRP2BP	1.7915	0.879096	-1.02707	4.1185e-10	2.96972e-08
ZNF727	1.70239	0.761348	-1.16094	1.73171e-10	1.59668e-08
FAM167A	15.0461	6.22429	-1.27341	9.76123e-05	0.000476428
HMGN2P15	3.93796	1.75089	-1.16936	5.03776e-11	6.64141e-09
CDH10	2.51038	0.483718	-2.37567	6.21312e-07	7.94798e-06
RSPO1	2.02119	0.956392	-1.07953	0.00374287	0.00995326
SSTR2	13.2324	1.27702	-3.37322	6.30998e-10	3.98758e-08
PYGM	2.09763	0.968661	-1.11469	2.21035e-07	3.53191e-06
AC138965.2	2.96581	0.209067	-3.82639	4.65547e-07	6.29926e-06
SLC25A27	8.91847	3.58326	-1.31553	9.27453e-12	2.48396e-09
TRGC2	4.65323	2.24573	-1.05105	0.00012766	0.000596676
AC004540.2	1.7553	0.529255	-1.72968	6.42242e-09	2.40283e-07
PDCL3P4	9.15232	4.57214	-1.00127	3.15861e-07	4.64649e-06
PNMA8A	25.0666	9.0162	-1.47518	1.08575e-07	2.04234e-06
AMER3	3.16621	0.435808	-2.86099	3.68199e-07	5.2454e-06
PEG10	28.664	13.8844	-1.04577	7.12216e-05	0.000366938
HSPB6	31.8497	13.2835	-1.26165	1.73781e-06	1.80554e-05
REM2	2.5155	1.09262	-1.20304	1.18898e-06	1.33127e-05
HBA2	35.817	17.56	-1.02836	0.0247511	0.048003
AC026803.3	3.39655	0.512659	-2.728	4.38443e-05	0.000247007
TTR	3543.26	503.901	-2.81386	0.000207197	0.000890262
KCNA3	2.19224	0.938064	-1.22465	5.78184e-06	4.75429e-05
ZNF793-AS1	3.78232	1.46993	-1.36352	4.99866e-07	6.64637e-06
OSR1	5.31152	1.81008	-1.55307	2.12693e-06	2.11478e-05
FBLL1	11.6853	1.9865	-2.55639	2.07198e-08	5.87571e-07
LINC01431	2.07748	0.968555	-1.10093	6.94998e-05	0.000358944
NANOS1	3.61726	1.25025	-1.53268	2.01248e-07	3.29356e-06
TRBV10-3	2.08345	0.844489	-1.30282	0.00119955	0.00383813
TMCC2	3.53855	1.4854	-1.25231	4.09626e-12	1.57082e-09
SP140	5.6243	2.64193	-1.09008	0.00154815	0.00472283
SLIT3	15.1836	6.66503	-1.18783	1.9617e-05	0.000128095
LRRN2	8.42383	3.69502	-1.1889	1.50307e-08	4.59445e-07
MUC21	0.277374	2.9807	3.42575	0.00229697	0.00658011
ZC3H12D	2.19051	0.917411	-1.25563	1.69845e-05	0.000113858
TRAV21	2.5917	1.25749	-1.04335	0.00687439	0.0165395
GAPT	5.06583	2.32468	-1.12377	2.96657e-05	0.000179473
VGF	50.1368	9.32178	-2.42719	3.21596e-06	2.97006e-05
SNCAIP	3.9834	1.7163	-1.2147	3.88929e-06	3.46122e-05
HAP1	7.69023	0.758145	-3.34248	4.06943e-07	5.67936e-06
PTGFR	3.03732	1.4289	-1.0879	5.70266e-06	4.7121e-05
S100P	1126.11	2811.68	1.32008	2.3454e-10	2.00883e-08
OGN	28.5809	10.5116	-1.44307	1.61135e-05	0.000108754
CDK5R2	14.151	2.19911	-2.68591	3.40285e-06	3.10863e-05
PYY2	1.32137	0.658938	-1.00382	3.15534e-09	1.39008e-07
CASTOR2	13.5626	5.67646	-1.25657	3.32746e-09	1.44702e-07
RIC3	4.07633	1.09286	-1.89916	2.38188e-11	4.32145e-09
LGALS9B	0.860488	2.12935	1.30719	0.0016766	0.00504686
PEAK3	1.67487	0.816064	-1.03729	4.84912e-07	6.51946e-06
AC129507.3	2.85997	0.85766	-1.73752	1.13318e-05	8.1397e-05
AC022239.1	1.85823	0.299429	-2.63364	0.000848353	0.00287377
CACNA1H	23.7855	10.7279	-1.14872	3.4115e-07	4.92827e-06
MYO16-AS1	0.740984	2.06201	1.47654	0.024584	0.0477172
CARMIL2	4.20862	1.34151	-1.64949	2.5775e-10	2.13187e-08
DIPK1B	5.12635	2.01186	-1.3494	3.54556e-12	1.4956e-09
FGF12	1.64739	0.733442	-1.16743	2.0947e-09	1.00695e-07
PI16	22.8723	6.2978	-1.86068	5.43139e-05	0.000293553
TMEM40	1.26536	3.40021	1.42607	0.00712589	0.0170321
SERPINF2	22.311	7.83277	-1.51016	1.30056e-10	1.29084e-08
LTA	2.29784	1.05537	-1.12253	0.00114247	0.00368724
U62631.1	1.97451	0.339461	-2.54018	0.000201147	0.000870243
ZDHHC8P1	6.12625	2.71811	-1.1724	0.000235033	0.000985513
AC120498.4	3.50895	7.88512	1.16809	4.85239e-05	0.000267388
ICA1L	2.92272	1.16793	-1.32335	1.22787e-10	1.24806e-08
P2RY10	6.52401	2.52117	-1.37167	0.000102413	0.000495133
CTLA4	5.90849	2.7716	-1.09207	9.52925e-05	0.000466997
FUT7	1.4327	0.646368	-1.14831	2.75127e-06	2.60812e-05
TPSP2	2.54495	7.50788	1.56077	0.000296365	0.00119061
RTL5	15.9531	5.28216	-1.59463	2.19973e-11	4.17033e-09
MYT1	2.79587	0.315985	-3.14537	1.45288e-08	4.48984e-07
INSYN1	2.79046	1.05924	-1.39747	3.96778e-10	2.8982e-08
TRAV8-6	1.91692	0.892776	-1.10242	0.00015654	0.000708691
ABCC9	8.05277	3.64324	-1.14426	3.75525e-06	3.36139e-05
GNAZ	13.9167	5.01732	-1.47182	1.76317e-06	1.82964e-05
PLPPR1	1.67805	0.450136	-1.89835	6.36517e-06	5.13516e-05
ABCA9	3.71979	1.66287	-1.16154	8.69496e-09	3.00021e-07
NKX6-3	18.2274	1.5466	-3.55893	0.00024612	0.00102487
C11orf21	1.98377	0.766076	-1.37269	1.08575e-07	2.04234e-06
CIDEA	2.78832	0.516194	-2.43341	3.71752e-06	3.3347e-05
VAT1L	10.7325	3.54963	-1.59625	1.43845e-06	1.55086e-05
LY6G6C	1.07613	3.11437	1.53309	5.03858e-05	0.00027626
AL022332.1	1.75671	0.298075	-2.55913	1.18052e-07	2.17455e-06
PAK3	8.48984	1.91253	-2.15025	5.64778e-10	3.65115e-08
SH2D1A	4.74801	1.98716	-1.25662	9.52916e-05	0.000466997
ATP6V0E2	17.8236	8.7838	-1.02088	7.03078e-08	1.46638e-06
CLIC3	58.002	149.325	1.36428	2.50388e-07	3.86886e-06
MPZ	6.41688	2.2638	-1.50312	1.28125e-11	2.96145e-09
TFF2	796.846	1657.6	1.05673	0.0177635	0.0364484
ENPP2	58.1416	23.9707	-1.2783	6.45488e-06	5.19872e-05
KCNA5	11.8291	1.59534	-2.8904	7.83949e-09	2.80938e-07
SOWAHA	7.53857	3.67362	-1.03709	4.17835e-05	0.000237139
RYR2	1.38925	0.690317	-1.00898	0.000891314	0.00299765
PTX3	23.0374	4.54641	-2.34118	6.91287e-06	5.49157e-05
CD7	13.3566	6.55114	-1.02774	0.000263346	0.0010806
NIM1K	2.11587	0.571871	-1.88749	1.07342e-10	1.14635e-08
AC093001.1	0.848092	2.91618	1.78178	0.0132625	0.0287226
MOGAT3	1.65052	3.58092	1.11741	0.00122598	0.0038988
AC006538.1	2.14872	0.870054	-1.3043	4.25996e-06	3.72233e-05
UNC13A	7.44876	1.17472	-2.66468	1.68869e-09	8.60823e-08
AC006369.1	3.34862	0.529284	-2.66145	5.03693e-11	6.64141e-09
SUSD4	19.0594	8.66568	-1.13712	2.78244e-05	0.000170225
NBEA	7.69747	3.38254	-1.18628	3.74082e-07	5.30856e-06
AMPH	6.54699	2.28862	-1.51635	3.51798e-07	5.05612e-06
RBP7	22.3521	10.9953	-1.02352	1.05442e-09	5.91073e-08
C6orf58	109.222	4.27361	-4.67566	0.00191638	0.00564807
CYP4F24P	3.25367	0.378362	-3.10423	0.00906354	0.0208265
IGLVI-70	1.52807	0.710441	-1.10492	0.0209097	0.0416996
ICOS	2.88209	1.33769	-1.10738	0.00120239	0.00383813
COL17A1	81.5411	202.898	1.31516	2.03708e-06	2.0435e-05
SLC22A17	76.9707	17.1249	-2.16821	6.83723e-12	2.02394e-09
CTTNBP2	4.02709	1.97197	-1.0301	7.97615e-09	2.82734e-07
PLIN4	20.1692	4.60872	-2.12971	3.8741e-05	0.000223862
C10orf99	0.27142	3.10186	3.51453	0.024623	0.0477873
RALYL	1.94353	0.881285	-1.141	7.23969e-05	0.000372425
SIM1	2.2257	0.847322	-1.39328	0.000518117	0.00189965
AL359504.1	1.85406	0.749192	-1.30728	4.35718e-12	1.59823e-09
UNC79	2.61356	0.433541	-2.59178	2.00342e-08	5.71975e-07
CBLN1	7.10346	2.48949	-1.51267	2.4652e-07	3.81265e-06
LINC02600	2.35857	0.557171	-2.08172	2.10997e-12	1.11255e-09
PRR33	2.42848	1.06833	-1.18469	2.28518e-06	2.23138e-05
C1QTNF4	2.01693	0.669816	-1.59032	2.05426e-10	1.83394e-08
ST8SIA3	10.3014	3.30588	-1.63973	0.000677377	0.00238847
TRBD1	29.8694	13.8816	-1.10549	0.00567044	0.0140599
MIR7-3HG	23.0303	2.90643	-2.98621	3.20608e-07	4.71048e-06
C21orf58	7.65364	2.86823	-1.41599	4.52555e-08	1.04746e-06
CD1B	1.50484	0.628646	-1.25929	4.40248e-05	0.000247776
TRPC7-AS1	3.53649	1.01982	-1.79401	0.000114268	0.000542345
AC104971.3	1.52021	0.497771	-1.61072	0.00588664	0.0145255
VPREB3	28.7431	7.91892	-1.85984	0.00379553	0.0100679
RND2	3.20905	0.958121	-1.74387	1.75058e-09	8.76485e-08
IGHJ3P	27.4847	10.9429	-1.32864	0.00132837	0.00416224
BEX4	105.868	47.2214	-1.16476	4.65881e-11	6.28865e-09
MTUS2	2.82537	0.675109	-2.06525	2.92382e-07	4.37362e-06
KCNIP2	2.87163	1.35493	-1.08365	4.31984e-06	3.75913e-05
CRMP1	28.4318	9.10909	-1.64213	2.59533e-09	1.18997e-07
ADH1B	21.5164	6.47846	-1.73171	3.79855e-07	5.36799e-06
TRAV41	1.48859	0.594754	-1.32359	4.25328e-07	5.88243e-06
ATCAY	2.92406	0.499456	-2.54954	1.90904e-06	1.94983e-05
NPTX2	33.4201	14.0248	-1.25274	9.99854e-05	0.000485763
TUB	5.50425	2.65321	-1.0528	5.34878e-09	2.11358e-07
MMP19	29.5643	14.5258	-1.02524	3.00476e-05	0.000181263
BTBD16	2.22928	4.79344	1.10448	0.000420918	0.00159557
NOVA2	3.88906	1.41837	-1.45518	3.09475e-08	7.87599e-07
TMEM179	17.2654	1.40346	-3.62083	5.69077e-08	1.2455e-06
RTN4RL1	8.47603	2.66318	-1.67024	3.82236e-10	2.84118e-08
LY6D	22.3429	75.6116	1.75879	0.00744104	0.0176726
IGKV6D-21	11.793	4.07933	-1.53152	0.000547094	0.00198946
CPE	614.575	147.618	-2.05772	3.20769e-07	4.71048e-06
TEKT2	4.88226	1.64316	-1.57108	1.61619e-06	1.70013e-05
SELL	44.0829	16.0907	-1.45399	0.000344875	0.00134794
FSTL4	5.10068	0.914691	-2.47933	0.00504106	0.0127371
TRBV5-1	4.24948	1.60979	-1.40041	0.000117465	0.000555647
ARHGEF39	2.21098	4.52409	1.03294	0.0025044	0.00708059
SLC25A34	4.12047	1.77172	-1.21766	6.30134e-12	1.93314e-09
GRIA3	4.71315	1.05259	-2.16275	3.59275e-08	8.87577e-07
AC005154.2	1.57637	0.748889	-1.07378	1.3597e-09	7.28323e-08
PRRT3	7.12543	3.17806	-1.16483	7.97053e-07	9.6753e-06
AL023653.1	1.66855	0.636794	-1.38969	1.66034e-05	0.000111791
SLC7A2	37.9377	12.0492	-1.6547	6.58905e-08	1.3967e-06
CR1	2.51024	1.11311	-1.17323	0.00239808	0.00682455
SFTA2	44.5083	90.9619	1.03119	8.21078e-07	9.91833e-06
SLC6A19	8.93123	2.5728	-1.79552	0.0110101	0.0245104
IGHD3-3	4.95739	1.6237	-1.61029	0.0220454	0.0436331
MET	50.6207	102.555	1.0186	8.3145e-10	5.02834e-08
AC133644.1	2.58449	1.06673	-1.27668	0.00168304	0.00506472
MAPK8IP2	12.1308	3.28562	-1.88443	1.39704e-06	1.51493e-05
ENAM	3.01401	1.30621	-1.2063	1.93617e-05	0.000126826
KLRB1	11.8211	5.11108	-1.20967	7.60656e-06	5.93094e-05
DNAJC6	4.12555	1.41245	-1.54638	0.000272445	0.00110957
PGM5	9.28055	4.11032	-1.17496	1.25264e-05	8.83971e-05
LINC00643	11.6799	1.88572	-2.63083	4.88364e-07	6.56064e-06
NLRC3	4.77615	2.19409	-1.12223	8.95721e-08	1.74723e-06
NECAB2	8.90458	1.87822	-2.24518	1.5524e-07	2.68928e-06
SNTG2-AS1	3.47466	0.633229	-2.45607	2.10388e-10	1.83931e-08
GPR171	7.25689	2.70874	-1.42173	1.48865e-05	0.000101898
S100A2	114.042	300.623	1.39839	0.000999295	0.00329769
ZAP70	8.33447	2.637	-1.66019	4.52555e-08	1.04746e-06
COL26A1	2.32075	0.664268	-1.80475	1.4284e-08	4.45498e-07
GPD1	23.3876	9.98119	-1.22846	0.000221972	0.000943171
TRAV8-3	3.07923	1.21683	-1.33944	3.62096e-05	0.000212288
ANGPTL7	6.33644	1.98379	-1.67541	7.74589e-05	0.000393782
ZNF540	3.49674	1.32655	-1.39833	4.73819e-15	2.66492e-11
SNORD3A	6.94584	19.9595	1.52285	0.000190028	0.000831304
SLC2A4	2.53499	1.05287	-1.26765	9.51449e-06	7.09717e-05
TRBV7-9	6.49341	3.19614	-1.02264	0.000107404	0.000515722
GABRB3	8.51255	2.88069	-1.56318	0.00592365	0.0145933
CADM3	4.01966	1.32205	-1.6043	4.3792e-08	1.02625e-06
MS4A4E	1.9216	0.688134	-1.48154	3.93078e-12	1.57082e-09
GFRA3	5.96226	2.56455	-1.21716	9.47191e-05	0.000464866
AC007130.1	5.72765	11.7183	1.03274	5.10391e-05	0.000279178
ACKR1	85.4764	29.702	-1.52497	5.93894e-09	2.27745e-07
VIP	11.1484	5.45053	-1.03237	0.00431853	0.0111931
MIR600HG	3.12856	1.17767	-1.40956	1.47484e-11	3.23182e-09
PRSS21	10.4823	24.3861	1.2181	0.00144294	0.00444984
GJD2	22.6058	4.16804	-2.43925	1.35437e-05	9.4324e-05
ADIPOQ	10.2027	0.892755	-3.51454	6.43496e-08	1.36575e-06
AL445253.1	4.00796	1.14409	-1.80866	0.000223245	0.000948102
TRGV5P	1.49968	0.726499	-1.04562	0.00333905	0.00902447
CCL17	35.6997	14.9695	-1.25388	0.000469663	0.00174859
MAP3K15	2.16515	0.330158	-2.71324	4.53576e-06	3.91068e-05
AC092574.1	1.88019	0.904564	-1.05558	2.94635e-07	4.40334e-06
MAP1LC3C	1.97441	0.892461	-1.14556	2.12079e-05	0.000136037
CASP14	2.72132	13.2959	2.2886	0.00258824	0.0072822
AC010247.2	3.46499	1.44131	-1.26547	0.00497312	0.0126013
DPP6	5.86632	0.849911	-2.78707	1.72001e-07	2.89638e-06
SOCS2	10.9519	5.36631	-1.02918	2.84741e-11	4.66449e-09
KLK8	4.24631	9.11408	1.10189	0.000268245	0.00109724
RNU6-1189P	1.80733	0.682549	-1.40486	0.0060019	0.0147581
OGDHL	8.40007	1.79992	-2.22247	2.89554e-08	7.55122e-07
CHRNB2	2.52254	0.405845	-2.63588	1.03262e-08	3.4298e-07
BTBD17	1.94902	0.285504	-2.77116	8.02711e-08	1.6279e-06
AL356740.1	2.43138	1.2059	-1.01167	3.39152e-05	0.00020079
SLC6A17	8.94415	2.25221	-1.9896	3.62777e-07	5.19181e-06
GNAO1	7.12593	2.13826	-1.73664	2.78676e-09	1.264e-07
KCNB2	1.54214	0.427778	-1.85	2.99198e-07	4.45247e-06
TMEM130	11.8662	5.58367	-1.08757	9.87921e-05	0.000481074
CCDC184	10.3869	4.3323	-1.26156	3.45118e-06	3.1358e-05
NCF1B	3.42012	1.58791	-1.10692	0.00546631	0.0136339
MLXP1	0.422961	1.64872	1.96275	0.0221575	0.0438241
AC087752.3	2.19512	0.859725	-1.35236	1.63037e-11	3.42265e-09
FAM163A	5.57015	0.891536	-2.64335	2.35163e-06	2.28697e-05
RASA4B	1.79005	0.829676	-1.10938	4.4371e-10	3.13252e-08
CNR2	2.00895	0.438734	-2.19502	0.000251491	0.00104329
LGI3	3.63701	0.523329	-2.79696	8.81261e-08	1.73135e-06
TRBJ1-1	3.07854	0.895049	-1.78221	9.96111e-06	7.34291e-05
BHLHE22	4.31669	2.07709	-1.05536	3.75525e-06	3.36139e-05
SFRP1	34.4935	10.2727	-1.74751	1.89538e-06	1.93705e-05
AP3B2	2.88376	0.587828	-2.29449	2.09374e-10	1.83931e-08
VSIG1	36.3208	83.2401	1.19649	0.000729913	0.00254354
SERTM1	3.60832	0.436326	-3.04785	6.80965e-06	5.4425e-05
LHFPL4	6.91691	1.36733	-2.33877	1.23348e-06	1.37558e-05
RCAN2	29.2637	14.0149	-1.06215	4.90093e-09	1.97359e-07
NFASC	8.48012	2.70933	-1.64615	9.11155e-10	5.35677e-08
NPR1	11.5132	5.75001	-1.00166	7.86936e-10	4.82835e-08
PNMA3	2.83632	0.456468	-2.63544	1.06066e-14	3.5793e-11
CPLX1	12.2234	5.79176	-1.07757	0.000326155	0.00128911
CDH4	3.96845	0.640392	-2.63155	0.0176252	0.0362185
NEUROD1	24.2163	5.09979	-2.24747	6.86084e-07	8.59647e-06
ADCYAP1R1	2.0668	0.618682	-1.74013	0.00624735	0.0152639
TRBV12-4	1.66768	0.750139	-1.15261	0.00474475	0.0121374
CACNA2D2	14.5338	3.04034	-2.25711	1.33532e-09	7.19837e-08
WNT10B	2.03663	0.622844	-1.70924	2.12485e-08	6.00546e-07
PAPPA2	10.4545	1.52967	-2.77283	2.14898e-05	0.000137504
RERGL	2.9432	1.43766	-1.03366	0.000318934	0.00126562
ELANE	22.906	0.732026	-4.96769	0.000466828	0.0017415
LINC02084	2.17928	0.911346	-1.25778	8.13157e-08	1.63738e-06
SYT5	17.6219	1.41554	-3.63795	3.54569e-05	0.000208529
LINP1	0.72009	1.57756	1.13144	0.00754062	0.0178773
AC244153.1	3.30923	7.84159	1.24465	0.00416283	0.0108814
CTSG	8.60753	3.07506	-1.48498	0.000592804	0.00213043
TNFRSF13C	10.7378	2.43864	-2.13855	0.00115423	0.00372093
Z98257.1	4.44395	10.2416	1.20453	0.00153272	0.00468254
NCR3	3.48348	1.27497	-1.45006	0.00126526	0.00399563
LONRF2	5.67459	2.23191	-1.34624	1.13716e-10	1.18441e-08
FMN2	2.76014	0.528724	-2.38415	7.37859e-09	2.68896e-07
ESPN	3.58766	7.22795	1.01054	2.2055e-05	0.000140431
LINC02422	2.17209	0.668618	-1.69983	0.00106318	0.00347318
MEDAG	58.1718	21.3829	-1.44386	0.00142865	0.00441494
AL162171.1	4.40046	1.81833	-1.27504	7.94808e-05	0.000402006
ZNF831	1.68853	0.410583	-2.04002	1.70389e-09	8.65957e-08
TRAV38-2DV8	1.36922	0.645297	-1.08532	0.00131872	0.00413351
SNCB	3.74654	0.719234	-2.38103	1.51829e-05	0.000103644
CEP126	7.45444	3.37089	-1.14497	1.25264e-05	8.83971e-05
AC104530.1	7.25962	1.93447	-1.90796	8.01509e-10	4.89995e-08
ATP2B1-AS1	2.88091	1.05668	-1.44699	2.57871e-11	4.48317e-09
CCK	3.26476	9.00947	1.46446	0.00638229	0.0155462
TUNAR	7.7427	1.58309	-2.2901	6.55947e-07	8.29784e-06
PAX9	0.768938	1.74	1.17815	0.00133787	0.00418809
TUSC8	1.69106	0.270414	-2.64469	5.77378e-06	4.75429e-05
AL133325.3	7.84049	0.673424	-3.54136	6.95915e-10	4.33291e-08
ASGR2	4.30515	0.918156	-2.22925	0.000938978	0.00312495
CACNA1B	2.36393	0.228516	-3.37082	3.83817e-08	9.29191e-07
PPIEL	2.60538	1.19094	-1.1294	8.35857e-13	6.83195e-10
PRUNE2	9.98235	4.83574	-1.04564	1.21966e-05	8.66133e-05
TPPP	10.1166	4.63387	-1.12643	1.7667e-05	0.000117592
CD3D	44.3027	20.1297	-1.13806	0.000162445	0.000728973
ATP6V1G2	1.57277	0.7057	-1.15618	2.31179e-11	4.28647e-09
AC023509.3	6.19342	2.72509	-1.18443	6.04327e-09	2.30697e-07
SPEF1	3.24024	1.09363	-1.56698	0.0145539	0.0309009
SAMD11	9.56831	4.03728	-1.24488	1.8863e-10	1.71116e-08
SCN7A	7.16032	2.52954	-1.50115	8.13208e-08	1.63738e-06
MIR4482	3.96948	1.95796	-1.0196	0.014414	0.0306949
LPL	26.5476	9.20067	-1.52877	3.01567e-07	4.4713e-06
KCNMB2	4.49731	0.749526	-2.58501	4.60049e-08	1.05611e-06
ASTN1	1.78638	0.324612	-2.46025	1.67795e-08	4.99331e-07
SEZ6	9.1184	0.495163	-4.20281	2.15764e-06	2.13908e-05
BEX1	177.382	27.9208	-2.66745	2.40972e-08	6.55795e-07
DRD2	2.09269	0.529796	-1.98185	2.38381e-05	0.000149416
SLC30A8	83.2682	19.4348	-2.09912	0.00014448	0.000662141
C19orf81	1.94053	0.271688	-2.83643	0.00024266	0.00101397
AC002546.1	2.83261	0.527669	-2.42443	1.83474e-06	1.89227e-05
ADD2	1.69169	0.843422	-1.00414	1.55848e-06	1.65073e-05
MAPT	3.73743	0.780358	-2.25984	1.4176e-06	1.53426e-05
CLGN	9.62575	1.77895	-2.43588	2.22058e-06	2.18599e-05
SYP	27.8352	3.73849	-2.89638	4.45179e-08	1.0375e-06
SEMA3G	13.3471	6.21689	-1.10226	3.54697e-10	2.73279e-08
SCGN	194.587	36.784	-2.40327	2.45475e-06	2.36545e-05
FCRLA	7.40648	1.83193	-2.01543	0.00170116	0.00511105
LRRN3	3.07656	0.968152	-1.66801	3.2259e-08	8.1361e-07
CD27	10.4276	4.46215	-1.2246	0.000195598	0.00085038
RELN	4.37567	1.8835	-1.21609	2.35275e-07	3.69283e-06
LINC02257	1.23848	2.61359	1.07747	0.000374403	0.00144594
AC018978.1	0.635687	1.6766	1.39915	6.81254e-05	0.000353577
AC015802.3	1.83508	0.876844	-1.06545	2.66546e-09	1.21882e-07
AC015819.1	3.02374	1.03515	-1.54649	2.08911e-08	5.91436e-07
PTGES	51.4889	120.72	1.22934	0.000170198	0.00075812
KCNH6	13.2908	0.926626	-3.8423	2.07184e-08	5.87571e-07
CEACAM19	8.90682	4.3627	-1.02969	1.72092e-05	0.000115135
AC079140.6	1.88563	0.764796	-1.3019	2.6233e-07	3.99491e-06
AC087071.1	1.4929	0.722379	-1.04729	6.89044e-06	5.49157e-05
RNU6-833P	3.00623	1.24459	-1.27228	5.94702e-06	4.86635e-05
FAM222A	12.4205	3.77293	-1.71897	3.39046e-08	8.47514e-07
BCYRN1	5.49675	2.51703	-1.12685	0.0178978	0.036716
TTLL7	4.38547	2.15513	-1.02496	2.95397e-06	2.76595e-05
IGHV7-4-1	46.1695	16.2812	-1.50374	0.0227272	0.044762
AC010285.3	1.74235	0.421083	-2.04886	1.17162e-06	1.31445e-05
CARTPT	18.8088	1.99529	-3.23673	0.00320432	0.00872841
SPAG6	2.27328	0.34747	-2.70982	4.43336e-06	3.83808e-05
AL034417.4	2.76017	0.970113	-1.50853	0.00179736	0.00534772
ASB16	3.06152	1.35063	-1.18061	1.01507e-08	3.37816e-07
MUC4	9.0552	18.8303	1.05624	0.000254533	0.00105289
CD1E	5.73727	2.7835	-1.04347	7.12216e-05	0.000366938
AC008808.2	5.05173	1.11161	-2.18412	5.06269e-06	4.27327e-05
CLDN18	256.903	534.422	1.05675	0.00280935	0.00779645
KIF1A	13.6384	3.07889	-2.14719	1.91111e-05	0.000125423
RADX	7.29189	1.86322	-1.96849	2.3499e-08	6.44714e-07
DSCAML1	3.22819	1.00606	-1.68201	5.72842e-07	7.42934e-06
RIMS2	2.36603	0.382662	-2.62833	2.60298e-07	3.97826e-06
CD5	13.2196	6.34596	-1.05877	2.64302e-05	0.000163175
SSTR3	10.1866	1.44212	-2.82042	6.42254e-09	2.40283e-07
LINC00426	1.88133	0.799734	-1.23416	3.77741e-05	0.000219404
ZNF667-AS1	2.56133	1.21344	-1.07779	2.43568e-10	2.05486e-08
ZNF232-AS1	1.987	0.948374	-1.06706	8.39846e-08	1.67307e-06
TRIM9	2.26053	0.786056	-1.52396	4.92334e-07	6.60346e-06
CACNA2D3	2.80854	0.979036	-1.52039	1.00224e-07	1.91084e-06
AC132938.1	1.72926	0.619997	-1.47982	8.75069e-09	3.01327e-07
MIR3142HG	3.37304	1.45768	-1.21037	4.73634e-05	0.000261766
B3GAT1	1.86126	0.303803	-2.61507	8.47265e-09	2.9537e-07
SCG2	300.637	45.1786	-2.73431	5.50846e-08	1.22134e-06
TFAP2C	2.88949	5.83147	1.01304	0.00946674	0.0216293
SOCS2-AS1	1.95503	0.799158	-1.29064	1.10071e-12	7.58742e-10
BSN	1.80867	0.376207	-2.26533	2.03913e-09	9.83033e-08
TDRD10	1.55516	0.621038	-1.32431	4.31102e-13	4.76363e-10
B3GNT6	10.2358	23.2696	1.18481	0.000429907	0.0016267
DUSP26	25.0575	4.24061	-2.5629	7.26228e-08	1.50536e-06
AC243562.2	2.9928	1.01357	-1.56205	1.8332e-10	1.67197e-08
AL161658.1	2.60156	0.299827	-3.11717	3.53742e-09	1.52652e-07
TMEM145	5.48715	0.830593	-2.72384	0.000121028	0.000569628
IGHV3-38	3.53446	1.33597	-1.4036	0.0260037	0.0499671
AL138960.1	1.52378	0.697995	-1.12637	0.000145198	0.0006652
DIRAS2	2.62058	1.15451	-1.18261	0.00797881	0.0187398
ACVR1C	1.56722	0.637218	-1.29835	0.000240456	0.00100526
TRBV7-2	7.19119	3.49453	-1.04113	0.00199282	0.0058346
COL14A1	78.039	33.8356	-1.20566	1.73781e-06	1.80554e-05
AC090948.3	2.98501	1.34567	-1.14941	7.62329e-08	1.56294e-06
SHISAL1	5.90495	2.67219	-1.1439	0.000999295	0.00329769
LINC01942	1.78926	0.765849	-1.22423	4.52415e-05	0.000253271
CABP7	16.0476	2.44963	-2.71172	1.01097e-05	7.43273e-05
IRF4	4.26345	2.11416	-1.01194	0.00137214	0.00426845
USP2	6.60456	2.6082	-1.34041	2.25014e-09	1.06948e-07
AL161431.1	3.28821	6.8693	1.06286	0.00479425	0.012238
CD79A	94.1032	29.841	-1.65695	0.0101281	0.0229046
CD37	41.9392	15.9339	-1.3962	1.81362e-05	0.000120053
SLC25A53	2.50652	1.22135	-1.0372	2.59533e-09	1.18997e-07
CXCR6	5.95291	2.92618	-1.02458	0.000153221	0.000695721
AL606970.1	2.548	0.408656	-2.6404	1.34479e-06	1.47725e-05
HMGA2	1.78002	4.58541	1.36516	2.25267e-06	2.20728e-05
FAM110D	6.33789	2.785	-1.18633	1.20457e-10	1.2318e-08
DLG4	10.9606	5.29865	-1.04863	1.125e-08	3.67871e-07
TRAV4	2.60333	1.14786	-1.18141	4.21676e-05	0.000239077
SH3PXD2A-AS1	4.77474	10.9291	1.19468	2.22058e-06	2.18599e-05
BACH2	3.21109	1.57414	-1.0285	5.23134e-07	6.91217e-06
AC005696.4	4.89754	0.939479	-2.38212	2.28053e-07	3.60294e-06
SIT1	11.3575	4.67291	-1.28125	4.97881e-05	0.000273195
NUPR2	6.87765	2.60619	-1.39997	0.00107309	0.00350422
AL121761.1	4.40308	10.332	1.23053	9.841e-06	7.27001e-05
AL691432.2	15.6113	7.44284	-1.06867	1.48841e-09	7.72735e-08
MIR4420	2.12949	0.868831	-1.29336	0.0023051	0.00660227
RIMBP2	7.33023	0.964839	-2.9255	3.59281e-08	8.87577e-07
AC092053.4	1.56462	0.72282	-1.1141	4.60049e-08	1.05611e-06
USP27X	10.5398	4.78709	-1.13862	4.50457e-06	3.88577e-05
UBE2QL1	6.71426	1.99469	-1.75106	0.000232362	0.000976994
FXYD6	11.3313	5.21779	-1.1188	1.61492e-07	2.76916e-06
SLCO4A1	15.3163	32.7192	1.09506	4.14247e-06	3.64041e-05
AL583785.1	1.91999	0.529049	-1.85963	4.12468e-05	0.000234806
TRAV12-1	2.50032	1.16336	-1.10381	0.000150958	0.000687668
APBB1	36.4363	16.187	-1.17054	3.68061e-11	5.54491e-09
SMIM31	4.37642	9.43196	1.10781	0.00907244	0.0208346
CD36	13.0381	4.87603	-1.41896	2.94414e-08	7.60743e-07
TMEM236	2.75422	0.89803	-1.61681	2.8107e-06	2.65835e-05
GVINP1	3.54246	1.53476	-1.20674	5.99673e-05	0.000318088
SH3GL2	8.33184	1.85949	-2.16373	3.10935e-07	4.58735e-06
DAPL1	6.17861	2.27069	-1.44415	0.000509589	0.00187736
TMEM61	4.56652	2.14244	-1.09184	0.00177967	0.00529974
PRPH	4.89436	0.898339	-2.44579	9.5787e-06	7.12333e-05
AC105020.5	1.86847	0.855497	-1.12702	3.82073e-10	2.84118e-08
TSPAN11	10.4018	3.98323	-1.38483	4.31989e-06	3.75913e-05
MROH6	21.2862	48.7409	1.19521	4.52555e-08	1.04746e-06
IGFBPL1	4.55989	1.99736	-1.1909	0.0036063	0.00963564
NEFM	2.40778	0.793599	-1.60122	1.59022e-05	0.000107588
PGR	2.2887	1.10074	-1.05605	8.30983e-06	6.35593e-05
CD1C	11.5344	5.14653	-1.16427	8.83283e-06	6.68324e-05
FCER2	11.1926	1.84954	-2.59731	0.000292912	0.00117814
AC012213.4	3.58902	0.819687	-2.13045	8.54118e-05	0.00042787
KCNJ3	6.03442	1.8572	-1.70008	7.57045e-05	0.000386143
ADAMTSL2	48.2837	24.0734	-1.0041	1.18422e-08	3.82785e-07
CORO1A	55.2688	25.0446	-1.14197	4.50518e-05	0.000252293
CD3G	4.88862	2.2095	-1.14571	4.0745e-05	0.000232732
TRBV2	2.83516	1.08468	-1.38616	3.83857e-05	0.000222495
ACTL6B	7.23293	0.631264	-3.51826	1.24815e-06	1.38918e-05
BLK	6.27948	1.18722	-2.40306	0.000485246	0.00179999
ITK	5.2981	1.77009	-1.58166	3.94809e-05	0.000227748
CCL21	301.273	111.469	-1.43443	0.000123935	0.000581523
GZMM	9.18012	3.57986	-1.35861	4.03849e-07	5.64553e-06
RGS9	6.8974	2.69859	-1.35385	2.83477e-07	4.27063e-06
IRX1	3.58092	0.186401	-4.26385	1.60848e-05	0.000108754
NME5	6.58956	3.25622	-1.01699	1.26095e-06	1.39974e-05
PLD4	9.45926	4.43951	-1.09133	2.62334e-07	3.99491e-06
CHRDL1	36.1875	9.3284	-1.95579	1.90469e-08	5.5125e-07
PDCD1	5.68333	2.50632	-1.18116	1.91111e-05	0.000125423
AL365436.3	0.897375	1.91846	1.09616	0.00938307	0.0214671
ARHGAP9	11.5268	5.00702	-1.20297	1.64059e-07	2.79332e-06
ACAP1	11.6657	4.40772	-1.40417	1.48841e-09	7.72735e-08
