# Supplementary material for: An Aggrephagy-Related LncRNA Signature for the Prognosis of Pancreatic Adenocarcinoma
Source: Genes (Basel). 2023 Jan 2;14(1):124. doi: 10.3390/genes14010124 (PMC9859148; doi:10.3390/genes14010124)
Supplement: Supplementary file 1 [file genes-14-00124-s001.zip › table S4.xls]

## Sheet: Supplementary Table4
ONTOLOGY	ID	Description	GeneRatio	BgRatio	pvalue	p.adjust	qvalue	geneID	Count
BP	GO:0023061	signal release	70/954	451/18800	4.14328e-17	1.99457e-13	1.63507e-13	MAFA/ISL1/CNR1/SLC6A4/ADCYAP1/EDN3/RAB3A/NKX6-1/G6PC2/BRSK1/P2RY1/KCNJ11/ADCY1/PCLO/PTPRN/AGTR1/GCG/POMC/RFX6/CLTRN/SNPH/PRKCG/CACNB2/GCK/CXCL12/ABAT/TACR1/SNAP25/CHGA/GRIK5/INS/UCN3/BAIAP3/CPLX2/SCG5/BRSK2/FFAR1/LEP/PTPRN2/AGT/SYT7/GIPR/CRH/ADRA2C/CADPS/SV2A/SLC4A8/ABCC8/PRKCB/SYT4/VGF/SNCAIP/KCNA5/UNC13A/CPE/VIP/ADIPOQ/CHRNB2/SFRP1/CPLX1/NEUROD1/SYT5/DRD2/SLC30A8/SYP/PTGES/CARTPT/RIMS2/ACVR1C/B…	70
BP	GO:0050804	modulation of chemical synaptic transmission	65/954	429/18800	1.9157e-15	3.44995e-12	2.82812e-12	CNIH2/MPP2/CNR1/SLC6A4/GRIK3/JPH4/CELF4/RGS4/NLGN4X/RAB3A/DKK1/PRRT1/BRSK1/P2RY1/ADCY1/S100B/ATP1A2/RAB26/RASGRF1/NEURL1/LRRC4/CLSTN2/PRKCG/CACNB2/CACNA1A/CCL2/TACR1/SNAP25/SLC8A2/FAM107A/GRIK5/DLGAP3/INS/BAIAP3/CAMK2B/NMU/CPLX2/AGT/SYT7/SLC4A10/JPH3/SLC4A8/NSG1/PRKCB/ELAVL4/SYT4/VGF/SNCAIP/HAP1/UNC13A/CBLN1/NPTX2/MAPK8IP2/ADIPOQ/CHRNB2/CNR2/CPLX1/CACNA1B/DRD2/MAPT/SYP/SCGN/RELN/RIMS2/DLG4	65
BP	GO:0099177	regulation of trans-synaptic signaling	65/954	430/18800	2.14995e-15	3.44995e-12	2.82812e-12	CNIH2/MPP2/CNR1/SLC6A4/GRIK3/JPH4/CELF4/RGS4/NLGN4X/RAB3A/DKK1/PRRT1/BRSK1/P2RY1/ADCY1/S100B/ATP1A2/RAB26/RASGRF1/NEURL1/LRRC4/CLSTN2/PRKCG/CACNB2/CACNA1A/CCL2/TACR1/SNAP25/SLC8A2/FAM107A/GRIK5/DLGAP3/INS/BAIAP3/CAMK2B/NMU/CPLX2/AGT/SYT7/SLC4A10/JPH3/SLC4A8/NSG1/PRKCB/ELAVL4/SYT4/VGF/SNCAIP/HAP1/UNC13A/CBLN1/NPTX2/MAPK8IP2/ADIPOQ/CHRNB2/CNR2/CPLX1/CACNA1B/DRD2/MAPT/SYP/SCGN/RELN/RIMS2/DLG4	65
BP	GO:0009914	hormone transport	51/954	290/18800	5.40421e-15	6.50396e-12	5.33168e-12	MAFA/ISL1/CNR1/ADCYAP1/EDN3/NKX6-1/G6PC2/P2RY1/KCNJ11/PCLO/PTPRN/AGTR1/GCG/POMC/RFX6/CLTRN/GCK/ABAT/TACR1/SNAP25/CHGA/INS/UCN3/BAIAP3/SCG5/SLC7A8/BRSK2/FFAR1/LEP/PTPRN2/AGT/SYT7/GIPR/CRH/ABCC8/TTR/VGF/KCNA5/CPE/VIP/ADIPOQ/SFRP1/CPLX1/NEUROD1/DRD2/SLC30A8/CARTPT/RIMS2/ACVR1C/SLCO4A1/BLK	51
BP	GO:0010817	regulation of hormone levels	69/954	496/18800	2.03518e-14	1.95947e-11	1.60629e-11	MAFA/ISL1/CNR1/DHRS2/ADCYAP1/EDN3/NKX6-1/G6PC2/P2RY1/CYP2C8/KCNJ11/PCLO/PTPRN/AGTR1/GCG/POMC/RFX6/CLTRN/PCSK1/CHST9/PCSK1N/GCK/CHST8/ABAT/TACR1/SNAP25/CHGA/CMA1/INS/BMP5/UCN3/BAIAP3/SCG5/SLC7A8/WNT4/ADH1A/BRSK2/FFAR1/LEP/PTPRN2/AGT/SYT7/CRABP2/GIPR/GNB3/CRH/MBOAT4/PCSK2/ABCC8/GHR/TTR/VGF/CACNA1H/KCNA5/ADH1B/CPE/VIP/ADIPOQ/SFRP1/CPLX1/NEUROD1/CTSG/DRD2/SLC30A8/CARTPT/RIMS2/ACVR1C/SLCO4A1/BLK	69
BP	GO:0046879	hormone secretion	48/954	281/18800	1.07973e-13	8.66304e-11	7.1016e-11	MAFA/ISL1/CNR1/ADCYAP1/EDN3/NKX6-1/G6PC2/P2RY1/KCNJ11/PCLO/PTPRN/AGTR1/GCG/POMC/RFX6/CLTRN/GCK/ABAT/TACR1/SNAP25/CHGA/INS/UCN3/BAIAP3/SCG5/BRSK2/FFAR1/LEP/PTPRN2/AGT/SYT7/GIPR/CRH/ABCC8/VGF/KCNA5/CPE/VIP/ADIPOQ/SFRP1/CPLX1/NEUROD1/DRD2/SLC30A8/CARTPT/RIMS2/ACVR1C/BLK	48
BP	GO:0030072	peptide hormone secretion	41/954	220/18800	3.60703e-13	2.4806e-10	2.0335e-10	MAFA/ISL1/CNR1/ADCYAP1/EDN3/NKX6-1/G6PC2/KCNJ11/PCLO/PTPRN/GCG/RFX6/CLTRN/GCK/ABAT/SNAP25/CHGA/INS/UCN3/BAIAP3/BRSK2/FFAR1/LEP/PTPRN2/SYT7/GIPR/CRH/ABCC8/VGF/KCNA5/CPE/VIP/SFRP1/CPLX1/NEUROD1/DRD2/SLC30A8/CARTPT/RIMS2/ACVR1C/BLK	41
BP	GO:0002790	peptide secretion	41/954	225/18800	7.80406e-13	4.57932e-10	3.75393e-10	MAFA/ISL1/CNR1/ADCYAP1/EDN3/NKX6-1/G6PC2/KCNJ11/PCLO/PTPRN/GCG/RFX6/CLTRN/GCK/ABAT/SNAP25/CHGA/INS/UCN3/BAIAP3/BRSK2/FFAR1/LEP/PTPRN2/SYT7/GIPR/CRH/ABCC8/VGF/KCNA5/CPE/VIP/SFRP1/CPLX1/NEUROD1/DRD2/SLC30A8/CARTPT/RIMS2/ACVR1C/BLK	41
BP	GO:0099003	vesicle-mediated transport in synapse	38/954	197/18800	8.70763e-13	4.57932e-10	3.75393e-10	CNR1/SLC18A2/NLGN4X/RAB3A/BRSK1/P2RY1/ADCY1/PCLO/HPCA/SNPH/PRKCG/CACNB2/SNAP91/SNAP25/GRIK5/CPLX2/CALY/BRSK2/SYT7/CADPS/SV2A/SLC4A8/PACSIN1/NSG1/PRKCB/SYT4/UNC13A/AMPH/DNAJC6/SLC2A4/CPLX1/SYT5/SNCB/DRD2/SYP/RIMS2/BSN/SH3GL2	38
BP	GO:0030073	insulin secretion	36/954	179/18800	9.5125e-13	4.57932e-10	3.75393e-10	MAFA/ISL1/CNR1/ADCYAP1/NKX6-1/G6PC2/KCNJ11/PCLO/PTPRN/GCG/RFX6/CLTRN/GCK/ABAT/SNAP25/CHGA/UCN3/BAIAP3/BRSK2/FFAR1/LEP/PTPRN2/SYT7/GIPR/ABCC8/VGF/KCNA5/SFRP1/CPLX1/NEUROD1/DRD2/SLC30A8/CARTPT/RIMS2/ACVR1C/BLK	36
BP	GO:0051480	regulation of cytosolic calcium ion concentration	53/954	356/18800	1.63861e-12	7.17117e-10	5.87863e-10	PTPRC/CXCR4/MS4A1/ANK2/CNR1/JPH4/ADCYAP1/P2RX5/P2RY1/CCL19/MCOLN3/CXCL13/ATP1A2/AGTR1/CD52/CCKBR/IAPP/GLP1R/CACNB2/MCOLN2/GP1BA/CACNA1A/TACR1/SLC8A2/AVPR1B/GPR18/CD19/KCNK3/XCR1/TSPOAP1/FFAR1/AGT/GIPR/CCR4/GPR174/NTSR1/JPH3/CCR7/HAP1/PTGFR/RIC3/P2RY10/KCNA5/RYR2/ADCYAP1R1/CACNA1B/DRD2/SCGN/CXCR6/DLG4/CD36/CORO1A/CCL21	53
BP	GO:0006874	cellular calcium ion homeostasis	61/954	456/18800	3.86708e-12	1.45125e-09	1.18968e-09	PTPRC/CXCR4/CCL23/MS4A1/ANK2/CNR1/JPH4/ADCYAP1/EDN3/P2RX5/P2RY1/CCL19/MCOLN3/CXCL13/ATP1A2/AGTR1/CD52/CCKBR/IAPP/GLP1R/CACNB2/MCOLN2/GP1BA/CACNA1A/CXCL12/TACR1/SLC8A2/AVPR1B/GPR18/CD19/KCNK3/MICU3/XCR1/TSPOAP1/FFAR1/AGT/GIPR/CCR4/GPR174/SV2A/ATP2A3/NTSR1/JPH3/PRKCB/CCR7/HAP1/PTGFR/RIC3/P2RY10/KCNA5/RYR2/ADCYAP1R1/ELANE/CACNA1B/DRD2/SCGN/CXCR6/DLG4/CD36/CORO1A/CCL21	61
BP	GO:0055074	calcium ion homeostasis	62/954	468/18800	3.91905e-12	1.45125e-09	1.18968e-09	PTPRC/CXCR4/CCL23/MS4A1/ANK2/CNR1/JPH4/ADCYAP1/EDN3/P2RX5/P2RY1/CCL19/MCOLN3/CXCL13/ATP1A2/AGTR1/CD52/CCKBR/IAPP/GLP1R/CACNB2/MCOLN2/GP1BA/CACNA1A/CXCL12/TACR1/SLC8A2/AVPR1B/GPR18/CD19/KCNK3/MICU3/XCR1/KL/TSPOAP1/FFAR1/AGT/GIPR/CCR4/GPR174/SV2A/ATP2A3/NTSR1/JPH3/PRKCB/CCR7/HAP1/PTGFR/RIC3/P2RY10/KCNA5/RYR2/ADCYAP1R1/ELANE/CACNA1B/DRD2/SCGN/CXCR6/DLG4/CD36/CORO1A/CCL21	62
BP	GO:0042391	regulation of membrane potential	58/954	425/18800	5.82069e-12	2.00149e-09	1.64073e-09	CNIH2/MPP2/ANK2/CNR1/GRIK3/CELF4/RGS4/NLGN4X/TCL1A/P2RX5/KCNH3/KCNK17/SCN3B/KCNJ11/KCNK16/KCNK2/ATP1A2/HCN2/CACNB2/ABAT/TACR1/CLCN1/SLC8A2/SCN2B/ATP1B2/GRIK5/KCNH2/UCN3/KCNK3/KCNJ5/NTSR1/SLC4A8/POPDC3/NRCAM/CACNA1H/FGF12/INSYN1/KCNA5/RYR2/CBLN1/KCNIP2/GRIA3/MAPK8IP2/GABRB3/GJD2/CHRNB2/CNR2/SCN7A/KCNMB2/SEZ6/DRD2/MAPT/RELN/KCNH6/RIMS2/DLG4/CD36/KCNJ3	58
BP	GO:0007204	positive regulation of cytosolic calcium ion concentration	49/954	325/18800	7.21057e-12	2.31411e-09	1.89701e-09	PTPRC/CXCR4/MS4A1/ANK2/CNR1/JPH4/ADCYAP1/P2RX5/P2RY1/CCL19/MCOLN3/CXCL13/ATP1A2/AGTR1/CD52/CCKBR/IAPP/GLP1R/CACNB2/MCOLN2/GP1BA/CACNA1A/TACR1/SLC8A2/AVPR1B/GPR18/CD19/XCR1/FFAR1/AGT/GIPR/CCR4/GPR174/NTSR1/JPH3/CCR7/HAP1/PTGFR/RIC3/P2RY10/RYR2/ADCYAP1R1/CACNA1B/DRD2/CXCR6/DLG4/CD36/CORO1A/CCL21	49
BP	GO:0034765	regulation of ion transmembrane transport	62/954	476/18800	8.1805e-12	2.46131e-09	2.01768e-09	FXYD4/CNIH2/KCNG1/ANK2/JPH4/RGS4/EDN3/KCNH3/PRRT1/KCNK17/SCN3B/KCNJ11/KCNK16/ATP1A2/CLTRN/RGS7/RASGRF1/HPCA/CACNB2/CACNA1A/CCL2/KCNIP1/CLCN1/SCN2B/FXYD2/ATP1B2/KCNH2/KCNA6/CD19/KCNJ5/WNK4/PLP1/AGT/CRH/MRLN/PM20D1/NTSR1/JPH3/ABCC8/FGF14/KCNJ16/KCNA3/OSR1/HAP1/CACNA1H/FGF12/CLIC3/RYR2/KCNIP2/MAPK8IP2/DPP6/KCNB2/CACNA2D2/CACNA1B/SCN7A/DRD2/RELN/CACNA2D3/DLG4/FXYD6/KCNJ3/CORO1A	62
BP	GO:0099504	synaptic vesicle cycle	35/954	183/18800	8.95769e-12	2.53661e-09	2.0794e-09	CNR1/SLC18A2/NLGN4X/RAB3A/BRSK1/P2RY1/ADCY1/PCLO/SNPH/PRKCG/CACNB2/SNAP91/SNAP25/GRIK5/CPLX2/BRSK2/SYT7/CADPS/SV2A/SLC4A8/PACSIN1/PRKCB/SYT4/UNC13A/AMPH/DNAJC6/SLC2A4/CPLX1/SYT5/SNCB/DRD2/SYP/RIMS2/BSN/SH3GL2	35
BP	GO:0072503	cellular divalent inorganic cation homeostasis	63/954	494/18800	1.38545e-11	3.7053e-09	3.03745e-09	PTPRC/CXCR4/CCL23/MS4A1/ANK2/CNR1/JPH4/ADCYAP1/EDN3/P2RX5/P2RY1/CCL19/MCOLN3/CXCL13/ATP1A2/AGTR1/CD52/CCKBR/IAPP/GLP1R/SLC39A4/CACNB2/MCOLN2/GP1BA/CACNA1A/CXCL12/TACR1/SLC8A2/AVPR1B/GPR18/CD19/KCNK3/MICU3/XCR1/TSPOAP1/FFAR1/AGT/GIPR/CCR4/GPR174/SV2A/ATP2A3/NTSR1/JPH3/PRKCB/CCR7/HAP1/PTGFR/RIC3/P2RY10/KCNA5/RYR2/ADCYAP1R1/ELANE/CACNA1B/DRD2/SLC30A8/SCGN/CXCR6/DLG4/CD36/CORO1A/CCL21	63
BP	GO:0015833	peptide transport	41/954	249/18800	2.29436e-11	5.81317e-09	4.7654e-09	MAFA/ISL1/CNR1/ADCYAP1/EDN3/NKX6-1/G6PC2/KCNJ11/PCLO/PTPRN/GCG/RFX6/CLTRN/GCK/ABAT/SNAP25/CHGA/INS/UCN3/BAIAP3/BRSK2/FFAR1/LEP/PTPRN2/SYT7/GIPR/CRH/ABCC8/VGF/KCNA5/CPE/VIP/SFRP1/CPLX1/NEUROD1/DRD2/SLC30A8/CARTPT/RIMS2/ACVR1C/BLK	41
BP	GO:0071692	protein localization to extracellular region	50/954	359/18800	8.31069e-11	2.00038e-08	1.63983e-08	CBLN4/MAFA/ISL1/CNR1/ADCYAP1/RAB3A/NKX6-1/G6PC2/KCNJ11/IGF1/PCLO/PTPRN/GCG/RFX6/CLTRN/PCSK1/GCK/ABAT/SNAP25/CHGA/INS/UCN3/BAIAP3/CD200/NRROS/BRSK2/FFAR1/LEP/PTPRN2/SYT7/GIPR/SRCIN1/RAB3C/ABCC8/SYT4/VGF/KCNA5/CBLN1/VIP/SFRP1/CPLX1/NEUROD1/DRD2/SLC30A8/CARTPT/RIMS2/SCG2/ACVR1C/APBB1/BLK	50
BP	GO:0009306	protein secretion	49/954	350/18800	1.07015e-10	2.4532e-08	2.01103e-08	CBLN4/MAFA/ISL1/CNR1/ADCYAP1/RAB3A/NKX6-1/G6PC2/KCNJ11/IGF1/PCLO/PTPRN/GCG/RFX6/CLTRN/PCSK1/GCK/ABAT/SNAP25/CHGA/INS/UCN3/BAIAP3/CD200/BRSK2/FFAR1/LEP/PTPRN2/SYT7/GIPR/SRCIN1/RAB3C/ABCC8/SYT4/VGF/KCNA5/CBLN1/VIP/SFRP1/CPLX1/NEUROD1/DRD2/SLC30A8/CARTPT/RIMS2/SCG2/ACVR1C/APBB1/BLK	49
BP	GO:0035592	establishment of protein localization to extracellular region	49/954	351/18800	1.18453e-10	2.45858e-08	2.01545e-08	CBLN4/MAFA/ISL1/CNR1/ADCYAP1/RAB3A/NKX6-1/G6PC2/KCNJ11/IGF1/PCLO/PTPRN/GCG/RFX6/CLTRN/PCSK1/GCK/ABAT/SNAP25/CHGA/INS/UCN3/BAIAP3/CD200/BRSK2/FFAR1/LEP/PTPRN2/SYT7/GIPR/SRCIN1/RAB3C/ABCC8/SYT4/VGF/KCNA5/CBLN1/VIP/SFRP1/CPLX1/NEUROD1/DRD2/SLC30A8/CARTPT/RIMS2/SCG2/ACVR1C/APBB1/BLK	49
BP	GO:0015837	amine transport	24/954	100/18800	1.27418e-10	2.45858e-08	2.01545e-08	CNR1/SLC18A2/RGS4/RAB3A/P2RY1/ATP1A2/CLTRN/CXCL12/ABAT/CHGA/AVPR1B/LEP/AGT/SYT7/CRH/ADRA2C/SV2A/NTSR1/SYT4/VIP/CHRNB2/SYT5/DRD2/CARTPT	24
BP	GO:0046883	regulation of hormone secretion	38/954	231/18800	1.27514e-10	2.45858e-08	2.01545e-08	ISL1/CNR1/ADCYAP1/EDN3/NKX6-1/G6PC2/P2RY1/KCNJ11/AGTR1/GCG/POMC/RFX6/GCK/ABAT/TACR1/SNAP25/CHGA/INS/UCN3/BAIAP3/SCG5/BRSK2/FFAR1/LEP/AGT/SYT7/GIPR/CRH/ABCC8/KCNA5/ADIPOQ/SFRP1/NEUROD1/DRD2/SLC30A8/CARTPT/ACVR1C/BLK	38
BP	GO:0051952	regulation of amine transport	23/954	92/18800	1.27679e-10	2.45858e-08	2.01545e-08	CNR1/RGS4/RAB3A/P2RY1/ATP1A2/CLTRN/CXCL12/ABAT/CHGA/AVPR1B/LEP/AGT/SYT7/CRH/ADRA2C/SV2A/NTSR1/SYT4/VIP/CHRNB2/SYT5/DRD2/CARTPT	23
BP	GO:1903532	positive regulation of secretion by cell	42/954	274/18800	1.36081e-10	2.5196e-08	2.06546e-08	ISL1/CNR1/SLC6A4/ADCYAP1/EDN3/RAB3A/NKX6-1/P2RY1/SCAMP5/IGF1/GCG/RFX6/PCSK1/CACNB2/GCK/CXCL12/ABAT/TACR1/AVPR1B/INS/UCN3/BAIAP3/FFAR1/LEP/AGT/SYT7/GIPR/CRH/CADPS/NTSR1/SLC4A8/SYT4/CDK5R2/CACNA1H/VIP/CHRNB2/DRD2/SLC30A8/PTGES/CARTPT/APBB1/BLK	42
BP	GO:0019932	second-messenger-mediated signaling	44/954	303/18800	2.96602e-10	5.2883e-08	4.33513e-08	PTPRC/MAFA/CXCR4/ANK2/TBC1D10C/NFATC2/ADCYAP1/EDN3/P2RX5/ADCY1/IGF1/PTGDR2/ATP1A2/AGTR1/CD22/TRAT1/POMC/RUNDC3A/HPCA/GLP1R/SELP/SLC8A2/INS/RASD1/XCR1/ADCY2/NFATC1/AGT/GIPR/CCR4/PDE3B/P2RY12/CD3E/CCR7/PTGFR/RYR2/ZAP70/RCAN2/NPR1/NEUROD1/ADCYAP1R1/MAPT/CXCR6/CD36	44
BP	GO:0050890	cognition	44/954	306/18800	4.08818e-10	7.02875e-08	5.76187e-08	ADGRB3/BRINP1/CNR1/SLC6A4/SLC12A5/JPH4/NLGN4X/DKK1/CHL1/PRRT1/BRSK1/ADCY1/KCNK2/ATP8A1/S100B/ATP1A2/RASGRF1/GLP1R/PRKCG/TACR1/SNAP25/SLC8A2/NDRG4/FAM107A/C1QL1/INS/TUSC3/AGT/CRH/NTSR1/JPH3/ABCC8/ELAVL4/SYT4/NPTX2/MAPK8IP2/SLC2A4/VIP/KLK8/CHRNB2/DRD2/MAPT/RELN/DLG4	44
BP	GO:0007611	learning or memory	40/954	264/18800	5.34103e-10	8.8661e-08	7.26806e-08	ADGRB3/BRINP1/CNR1/SLC6A4/SLC12A5/JPH4/NLGN4X/DKK1/PRRT1/BRSK1/ADCY1/KCNK2/ATP8A1/S100B/ATP1A2/RASGRF1/GLP1R/PRKCG/TACR1/SNAP25/SLC8A2/NDRG4/C1QL1/AGT/CRH/NTSR1/JPH3/ABCC8/ELAVL4/SYT4/NPTX2/MAPK8IP2/SLC2A4/VIP/KLK8/CHRNB2/DRD2/MAPT/RELN/DLG4	40
BP	GO:0006813	potassium ion transport	38/954	243/18800	5.75443e-10	9.1927e-08	7.53579e-08	FXYD4/KCNG1/ANK2/SLC12A5/RGS4/EDN3/KCNH3/KCNT2/KCNK17/KCNJ11/KCNK16/KCNK2/ATP1A2/RGS7/HCN2/GCK/KCNIP1/SNAP25/FXYD2/ATP1B2/KCNH2/KCNA6/KCNK3/KCNJ5/WNK4/ABCC8/KCNJ16/KCNA3/ABCC9/KCNA5/KCNIP2/VIP/DPP6/KCNB2/KCNMB2/DRD2/KCNH6/KCNJ3	38
BP	GO:0042886	amide transport	42/954	287/18800	5.91969e-10	9.1927e-08	7.53579e-08	MAFA/ISL1/CNR1/ADCYAP1/EDN3/NKX6-1/G6PC2/KCNJ11/PCLO/PTPRN/GCG/RFX6/CLTRN/GCK/ABAT/SNAP25/CHGA/INS/AQP7/UCN3/BAIAP3/BRSK2/FFAR1/LEP/PTPRN2/SYT7/GIPR/CRH/ABCC8/VGF/KCNA5/CPE/VIP/SFRP1/CPLX1/NEUROD1/DRD2/SLC30A8/CARTPT/RIMS2/ACVR1C/BLK	42
BP	GO:0001505	regulation of neurotransmitter levels	35/954	213/18800	7.07152e-10	1.04422e-07	8.56005e-08	SLC29A4/CNR1/SLC6A4/SLC18A2/RAB3A/BRSK1/P2RY1/ADCY1/PCLO/ATP1A2/SNPH/PRKCG/CACNB2/PRIMA1/ABAT/SNAP25/GPM6B/GRIK5/BAIAP3/CPLX2/PTPRN2/SYT7/CADPS/SV2A/SLC4A8/GAD2/PRKCB/SYT4/SNCAIP/UNC13A/CPLX1/SYT5/DRD2/SYP/RIMS2	35
BP	GO:0051047	positive regulation of secretion	43/954	300/18800	7.15811e-10	1.04422e-07	8.56005e-08	ISL1/CNR1/SLC6A4/ADCYAP1/EDN3/RAB3A/NKX6-1/P2RY1/SCAMP5/IGF1/GCG/RFX6/PCSK1/CACNB2/GCK/CXCL12/ABAT/TACR1/AVPR1B/INS/UCN3/BAIAP3/FFAR1/LEP/AGT/SYT7/GIPR/CRH/CADPS/NTSR1/SLC4A8/SYT4/CDK5R2/CACNA1H/VIP/CHRNB2/NPR1/DRD2/SLC30A8/PTGES/CARTPT/APBB1/BLK	43
BP	GO:0006836	neurotransmitter transport	34/954	207/18800	1.2512e-09	1.77156e-07	1.45225e-07	SLC29A4/CNR1/SLC6A4/SLC18A2/RAB3A/BRSK1/P2RY1/ADCY1/PCLO/ATP1A2/SLC6A16/SNPH/PRKCG/CACNB2/SNAP25/GPM6B/GRIK5/BAIAP3/CPLX2/PTPRN2/SYT7/CADPS/SV2A/SLC4A8/PRKCB/SYT4/SNCAIP/UNC13A/SLC6A17/CPLX1/SYT5/DRD2/SYP/RIMS2	34
BP	GO:0071805	potassium ion transmembrane transport	35/954	219/18800	1.52017e-09	2.09089e-07	1.71402e-07	FXYD4/KCNG1/ANK2/SLC12A5/RGS4/EDN3/KCNH3/KCNT2/KCNK17/KCNJ11/KCNK16/KCNK2/ATP1A2/RGS7/HCN2/KCNIP1/SNAP25/FXYD2/ATP1B2/KCNH2/KCNA6/KCNK3/KCNJ5/WNK4/ABCC8/KCNJ16/KCNA3/ABCC9/KCNA5/KCNIP2/DPP6/KCNB2/KCNMB2/KCNH6/KCNJ3	35
BP	GO:0050808	synapse organization	52/954	419/18800	2.29458e-09	3.06837e-07	2.51532e-07	CBLN4/ADGRB3/NLGN4X/RAB3A/NEGR1/ELFN1/DKK1/PRRT1/SDK1/PCLO/DNER/GPM6A/CTNND2/NEURL1/LRRC4/SLIT1/CLSTN2/GAP43/CACNB2/SLC8A2/C1QL1/NEFH/DLGAP3/INS/LRRC4B/CAMK2B/RAB39B/LRRTM3/NEFL/SRCIN1/PCDHB5/INA/NRCAM/PAK3/UNC13A/CTTNBP2/CBLN1/GABRB3/KLK8/CHRNB2/LHFPL4/NFASC/SNCB/SEZ6/DRD2/ADD2/MAPT/LRRN3/RELN/KIF1A/BSN/DLG4	52
BP	GO:0001508	action potential	27/954	143/18800	2.85859e-09	3.71926e-07	3.04889e-07	ANK2/CNR1/SCN3B/ATP1A2/HCN2/CACNB2/TACR1/CLCN1/SLC8A2/SCN2B/KCNH2/KCNJ5/NTSR1/NRCAM/CACNA1H/FGF12/KCNA5/RYR2/KCNIP2/GJD2/CHRNB2/CNR2/SCN7A/KCNMB2/KCNH6/CD36/KCNJ3	27
BP	GO:0016079	synaptic vesicle exocytosis	23/954	107/18800	3.14095e-09	3.97909e-07	3.26189e-07	CNR1/RAB3A/P2RY1/ADCY1/PCLO/SNPH/PRKCG/CACNB2/SNAP25/GRIK5/CPLX2/SYT7/CADPS/SV2A/SLC4A8/PRKCB/SYT4/UNC13A/CPLX1/SYT5/DRD2/SYP/RIMS2	23
BP	GO:0007269	neurotransmitter secretion	27/954	145/18800	3.92265e-09	4.72091e-07	3.87001e-07	CNR1/RAB3A/BRSK1/P2RY1/ADCY1/PCLO/SNPH/PRKCG/CACNB2/SNAP25/GRIK5/BAIAP3/CPLX2/PTPRN2/SYT7/CADPS/SV2A/SLC4A8/PRKCB/SYT4/SNCAIP/UNC13A/CPLX1/SYT5/DRD2/SYP/RIMS2	27
BP	GO:0099643	signal release from synapse	27/954	145/18800	3.92265e-09	4.72091e-07	3.87001e-07	CNR1/RAB3A/BRSK1/P2RY1/ADCY1/PCLO/SNPH/PRKCG/CACNB2/SNAP25/GRIK5/BAIAP3/CPLX2/PTPRN2/SYT7/CADPS/SV2A/SLC4A8/PRKCB/SYT4/SNCAIP/UNC13A/CPLX1/SYT5/DRD2/SYP/RIMS2	27
BP	GO:0015844	monoamine transport	20/954	83/18800	4.10488e-09	4.81973e-07	3.95101e-07	SLC29A4/CNR1/SLC6A4/SLC18A2/RAB3A/P2RY1/CXCL12/ABAT/CHGA/GPM6B/AGT/SYT7/CRH/ADRA2C/SYT4/VIP/CHRNB2/SYT5/DRD2/CARTPT	20
BP	GO:0061564	axon development	56/954	479/18800	4.98004e-09	5.70807e-07	4.67924e-07	OLFM1/ARX/ISL1/CNR1/KIAA0319/EFNB3/KIF5C/EDN3/RAB3A/EFNA3/PAX6/CHL1/NKX6-1/BRSK1/ADCY1/S100B/SLIT1/GAP43/RHOH/CXCL12/RET/UCHL1/NCAM1/MAP6/NEFH/NGFR/BRSK2/PLP1/CRABP2/NEFL/SPTBN4/NRCAM/KIF5A/MAP2/APLP1/ATP8A2/SLIT3/CDK5R2/PAK3/RND2/CRMP1/NOVA2/RTN4RL1/FSTL4/GFRA3/KLK8/CHRNB2/NFASC/CDH4/CCK/DRD2/MAPT/SEMA3G/RELN/DSCAML1/APBB1	56
BP	GO:0050796	regulation of insulin secretion	27/954	147/18800	5.34923e-09	5.98865e-07	4.90924e-07	ISL1/CNR1/NKX6-1/G6PC2/KCNJ11/GCG/RFX6/GCK/ABAT/SNAP25/CHGA/UCN3/BAIAP3/BRSK2/FFAR1/LEP/SYT7/GIPR/ABCC8/KCNA5/SFRP1/NEUROD1/DRD2/SLC30A8/CARTPT/ACVR1C/BLK	27
BP	GO:0090276	regulation of peptide hormone secretion	30/954	177/18800	5.51062e-09	6.02912e-07	4.94242e-07	ISL1/CNR1/ADCYAP1/NKX6-1/G6PC2/KCNJ11/GCG/RFX6/GCK/ABAT/SNAP25/CHGA/INS/UCN3/BAIAP3/BRSK2/FFAR1/LEP/SYT7/GIPR/CRH/ABCC8/KCNA5/SFRP1/NEUROD1/DRD2/SLC30A8/CARTPT/ACVR1C/BLK	30
BP	GO:0007409	axonogenesis	52/954	430/18800	5.63607e-09	6.02934e-07	4.9426e-07	OLFM1/ARX/ISL1/KIAA0319/EFNB3/KIF5C/EDN3/RAB3A/EFNA3/PAX6/CHL1/NKX6-1/BRSK1/ADCY1/S100B/SLIT1/GAP43/RHOH/CXCL12/RET/UCHL1/NCAM1/MAP6/NEFH/NGFR/BRSK2/CRABP2/NEFL/SPTBN4/NRCAM/KIF5A/MAP2/APLP1/ATP8A2/SLIT3/CDK5R2/PAK3/RND2/CRMP1/NOVA2/FSTL4/GFRA3/CHRNB2/NFASC/CDH4/CCK/DRD2/MAPT/SEMA3G/RELN/DSCAML1/APBB1	52
BP	GO:0002791	regulation of peptide secretion	30/954	180/18800	8.25587e-09	8.63995e-07	7.08267e-07	ISL1/CNR1/ADCYAP1/NKX6-1/G6PC2/KCNJ11/GCG/RFX6/GCK/ABAT/SNAP25/CHGA/INS/UCN3/BAIAP3/BRSK2/FFAR1/LEP/SYT7/GIPR/CRH/ABCC8/KCNA5/SFRP1/NEUROD1/DRD2/SLC30A8/CARTPT/ACVR1C/BLK	30
BP	GO:0050433	regulation of catecholamine secretion	16/954	56/18800	1.04631e-08	1.07169e-06	8.78523e-07	CNR1/RAB3A/P2RY1/CXCL12/ABAT/CHGA/AGT/SYT7/CRH/ADRA2C/SYT4/VIP/CHRNB2/SYT5/DRD2/CARTPT	16
BP	GO:0090087	regulation of peptide transport	30/954	183/18800	1.22466e-08	1.22823e-06	1.00685e-06	ISL1/CNR1/ADCYAP1/NKX6-1/G6PC2/KCNJ11/GCG/RFX6/GCK/ABAT/SNAP25/CHGA/INS/UCN3/BAIAP3/BRSK2/FFAR1/LEP/SYT7/GIPR/CRH/ABCC8/KCNA5/SFRP1/NEUROD1/DRD2/SLC30A8/CARTPT/ACVR1C/BLK	30
BP	GO:0051937	catecholamine transport	18/954	72/18800	1.30821e-08	1.28525e-06	1.0536e-06	SLC29A4/CNR1/SLC18A2/RAB3A/P2RY1/CXCL12/ABAT/CHGA/AGT/SYT7/CRH/ADRA2C/SYT4/VIP/CHRNB2/SYT5/DRD2/CARTPT	18
BP	GO:0050863	regulation of T cell activation	44/954	342/18800	1.34544e-08	1.29539e-06	1.06191e-06	PTPRC/EFNB3/RIPOR2/CCL19/IGF1/SLAMF1/CD40LG/SIRPG/SPINK5/RHOH/CCL2/TNFSF8/CD28/TESPA1/IL7R/CLECL1/LMO1/LEP/EBI3/SASH3/IL20RB/MAPK8IP1/TIGIT/RASAL3/CD3E/PLA2G2D/CD1D/ZBTB16/CD6/TBX21/CCR7/LGALS9B/CTLA4/ICOS/CR1/ZAP70/CTSG/TNFRSF13C/CD27/CD5/IRF4/SIT1/CORO1A/CCL21	44
BP	GO:0050432	catecholamine secretion	16/954	57/18800	1.38664e-08	1.30888e-06	1.07296e-06	CNR1/RAB3A/P2RY1/CXCL12/ABAT/CHGA/AGT/SYT7/CRH/ADRA2C/SYT4/VIP/CHRNB2/SYT5/DRD2/CARTPT	16
BP	GO:0046651	lymphocyte proliferation	40/954	296/18800	1.54873e-08	1.43377e-06	1.17535e-06	PTPRC/MS4A1/NFATC2/CCL19/IGF1/CD22/SLAMF1/CD40LG/FCRL3/TNFRSF13B/TACR1/TNFSF8/CD28/IL7R/CD19/CLECL1/CR2/WNT4/LMO1/LEP/EBI3/SASH3/IL20RB/MAPK8IP1/RASAL3/CD3E/PLA2G2D/IKZF3/CD1D/CD6/GAPT/LGALS9B/CTLA4/CR1/ZAP70/CHRNB2/TNFRSF13C/CD79A/CORO1A/BLK	40
BP	GO:0007159	leukocyte cell-cell adhesion	47/954	381/18800	1.64769e-08	1.4966e-06	1.22685e-06	PTPRC/ITGAL/EFNB3/RIPOR2/CCL19/IGF1/NR4A3/SLAMF1/CD40LG/SIRPG/RHOH/CXCL12/CCL2/SELP/CD28/TESPA1/IL7R/CLECL1/MADCAM1/LEP/EBI3/SASH3/IL20RB/TIGIT/RASAL3/CD3E/PLA2G2D/CD1D/ZBTB16/CD6/TBX21/CCR7/LGALS9B/CTLA4/FUT7/ICOS/SELL/CR1/ZAP70/ELANE/CTSG/TNFRSF13C/ADD2/CD27/CD5/CORO1A/CCL21	47
BP	GO:0048167	regulation of synaptic plasticity	31/954	198/18800	2.14137e-08	1.90899e-06	1.56491e-06	MPP2/JPH4/RAB3A/PRRT1/BRSK1/ADCY1/S100B/RASGRF1/NEURL1/PRKCG/SNAP25/SLC8A2/FAM107A/INS/CAMK2B/CPLX2/AGT/SYT7/SLC4A10/JPH3/NSG1/SYT4/VGF/CBLN1/DRD2/MAPT/SYP/SCGN/RELN/RIMS2/DLG4	31
BP	GO:0032943	mononuclear cell proliferation	40/954	300/18800	2.26522e-08	1.98268e-06	1.62532e-06	PTPRC/MS4A1/NFATC2/CCL19/IGF1/CD22/SLAMF1/CD40LG/FCRL3/TNFRSF13B/TACR1/TNFSF8/CD28/IL7R/CD19/CLECL1/CR2/WNT4/LMO1/LEP/EBI3/SASH3/IL20RB/MAPK8IP1/RASAL3/CD3E/PLA2G2D/IKZF3/CD1D/CD6/GAPT/LGALS9B/CTLA4/CR1/ZAP70/CHRNB2/TNFRSF13C/CD79A/CORO1A/BLK	40
BP	GO:0045055	regulated exocytosis	34/954	234/18800	3.07085e-08	2.63983e-06	2.16402e-06	CNR1/RAB3A/P2RY1/SCAMP5/ADCY1/NR4A3/PCLO/RAB26/CLTRN/TPH1/SNPH/PRKCG/CACNB2/SNAP25/CHGA/GRIK5/BAIAP3/CPLX2/SYT7/CADPS/SV2A/SLC4A8/PRKCB/SYT4/CDK5R2/CACNA1H/UNC13A/CPLX1/SYT5/DRD2/SYP/RIMS2/CORO1A/BLK	34
BP	GO:1904062	regulation of cation transmembrane transport	44/954	352/18800	3.19729e-08	2.7003e-06	2.2136e-06	FXYD4/CNIH2/KCNG1/ANK2/JPH4/RGS4/EDN3/PRRT1/SCN3B/ATP1A2/CLTRN/RGS7/RASGRF1/HPCA/CACNB2/CCL2/KCNIP1/SCN2B/FXYD2/ATP1B2/KCNH2/CD19/WNK4/PLP1/AGT/CRH/MRLN/PM20D1/NTSR1/JPH3/ABCC8/FGF14/OSR1/HAP1/FGF12/RYR2/KCNIP2/MAPK8IP2/DPP6/DRD2/RELN/DLG4/FXYD6/CORO1A	44
BP	GO:0010959	regulation of metal ion transport	48/954	403/18800	3.53178e-08	2.93137e-06	2.40302e-06	FXYD4/CXCR4/KCNG1/IL16/ANK2/JPH4/RGS4/EDN3/P2RX5/SCN3B/ATP1A2/GCG/RGS7/HPCA/FCRL3/CACNB2/GCK/CXCL12/CCL2/KCNIP1/SCN2B/FXYD2/ATP1B2/KCNH2/CD19/CAMK2B/WNK4/FFAR1/PLP1/AGT/SPTBN4/MRLN/NTSR1/JPH3/ABCC8/FGF14/OSR1/HAP1/FGF12/KCNA5/RYR2/KCNIP2/VIP/DPP6/ADCYAP1R1/DRD2/FXYD6/CORO1A	48
BP	GO:0033604	negative regulation of catecholamine secretion	8/954	13/18800	4.37796e-08	3.57212e-06	2.92827e-06	CNR1/P2RY1/ABAT/CHGA/CRH/ADRA2C/SYT4/DRD2	8
BP	GO:1903037	regulation of leukocyte cell-cell adhesion	43/954	344/18800	4.58214e-08	3.6764e-06	3.01376e-06	PTPRC/EFNB3/RIPOR2/CCL19/IGF1/NR4A3/SLAMF1/CD40LG/SIRPG/RHOH/CXCL12/CCL2/SELP/CD28/TESPA1/IL7R/CLECL1/LEP/EBI3/SASH3/IL20RB/TIGIT/RASAL3/CD3E/PLA2G2D/CD1D/ZBTB16/CD6/TBX21/CCR7/LGALS9B/CTLA4/FUT7/ICOS/CR1/ZAP70/ELANE/CTSG/TNFRSF13C/CD27/CD5/CORO1A/CCL21	43
BP	GO:0030098	lymphocyte differentiation	46/954	382/18800	4.89415e-08	3.86237e-06	3.16621e-06	THEMIS/PTPRC/MS4A1/LY9/POU2AF1/CCL19/EOMES/MAFB/SLAMF1/CD40LG/FCRL3/SPINK5/IKZF1/RHOH/TNFSF8/CD28/TESPA1/IL7R/GPR18/CD19/CR2/WNT4/LEP/SASH3/CD3E/PLA2G2D/IKZF3/CD79B/CD1D/CD8A/ZBTB16/SLAMF6/TBX21/CCR7/CTLA4/FUT7/LY6D/CR1/ZAP70/SFRP1/CD3D/CD27/IRF4/CD79A/CD3G/ITK	46
BP	GO:0050670	regulation of lymphocyte proliferation	33/954	230/18800	6.65218e-08	5.1651e-06	4.23413e-06	PTPRC/NFATC2/CCL19/IGF1/CD22/SLAMF1/CD40LG/FCRL3/TNFRSF13B/TACR1/TNFSF8/CD28/CLECL1/LMO1/LEP/EBI3/SASH3/IL20RB/MAPK8IP1/RASAL3/CD3E/PLA2G2D/IKZF3/CD1D/CD6/LGALS9B/CTLA4/CR1/ZAP70/CHRNB2/TNFRSF13C/CORO1A/BLK	33
BP	GO:0007188	adenylate cyclase-modulating G protein-coupled receptor signaling pathway	34/954	244/18800	8.7219e-08	6.65185e-06	5.4529e-06	ADGRB3/CNR1/GRIK3/ADCYAP1/GPR119/CHRM4/P2RY1/GCGR/ADCY1/PTGDR2/GCG/IAPP/GLP1R/GNG2/CHGA/AVPR1B/PSAPL1/UCN3/ADGRG2/ADCY2/GIPR/ADRA2C/P2RY12/APLP1/ADGRG5/SSTR2/PTGFR/GNAZ/VIP/GNAO1/CNR2/ADCYAP1R1/DRD2/RIMS2	34
BP	GO:0022409	positive regulation of cell-cell adhesion	38/954	291/18800	8.84333e-08	6.65185e-06	5.4529e-06	PTPRC/EFNB3/MMRN1/CCL19/IGF1/CXCL13/NR4A3/SLAMF1/CD40LG/SIRPG/RHOH/CCL2/SELP/CD28/TESPA1/IL7R/CLECL1/LEP/EBI3/SASH3/RASAL3/CD3E/CD1D/ZBTB16/CD6/CCR7/SERPINF2/FUT7/ICOS/CR1/ZAP70/ELANE/CTSG/TNFRSF13C/CD27/CD5/CORO1A/CCL21	38
BP	GO:0032944	regulation of mononuclear cell proliferation	33/954	233/18800	9.10735e-08	6.74505e-06	5.52931e-06	PTPRC/NFATC2/CCL19/IGF1/CD22/SLAMF1/CD40LG/FCRL3/TNFRSF13B/TACR1/TNFSF8/CD28/CLECL1/LMO1/LEP/EBI3/SASH3/IL20RB/MAPK8IP1/RASAL3/CD3E/PLA2G2D/IKZF3/CD1D/CD6/LGALS9B/CTLA4/CR1/ZAP70/CHRNB2/TNFRSF13C/CORO1A/BLK	33
BP	GO:1903039	positive regulation of leukocyte cell-cell adhesion	34/954	245/18800	9.64558e-08	7.03543e-06	5.76735e-06	PTPRC/EFNB3/CCL19/IGF1/NR4A3/SLAMF1/CD40LG/SIRPG/RHOH/CCL2/SELP/CD28/TESPA1/IL7R/CLECL1/LEP/EBI3/SASH3/RASAL3/CD3E/CD1D/ZBTB16/CD6/CCR7/FUT7/ICOS/CR1/ZAP70/ELANE/TNFRSF13C/CD27/CD5/CORO1A/CCL21	34
BP	GO:0022407	regulation of cell-cell adhesion	51/954	456/18800	1.02063e-07	7.33332e-06	6.01155e-06	PTPRC/EFNB3/RIPOR2/MMRN1/CCL19/IGF1/CXCL13/NR4A3/SLAMF1/CD40LG/SIRPG/RHOH/CXCL12/CCL2/SELP/ABAT/CD28/TESPA1/IL7R/CLECL1/WNT4/LEP/EBI3/SASH3/IL20RB/TIGIT/RASAL3/CD3E/PLA2G2D/CD1D/ZBTB16/CD6/TBX21/CCR7/MUC21/LGALS9B/SERPINF2/CTLA4/FUT7/ICOS/CR1/ZAP70/ADIPOQ/ELANE/CTSG/TNFRSF13C/CD27/CD5/CORO1A/BLK/CCL21	51
BP	GO:0070661	leukocyte proliferation	41/954	330/18800	1.11285e-07	7.87836e-06	6.45835e-06	PTPRC/CLU/MS4A1/NFATC2/CCL19/IGF1/CD22/SLAMF1/CD40LG/FCRL3/TNFRSF13B/TACR1/TNFSF8/CD28/IL7R/CD19/CLECL1/CR2/WNT4/LMO1/LEP/EBI3/SASH3/IL20RB/MAPK8IP1/RASAL3/CD3E/PLA2G2D/IKZF3/CD1D/CD6/GAPT/LGALS9B/CTLA4/CR1/ZAP70/CHRNB2/TNFRSF13C/CD79A/CORO1A/BLK	41
BP	GO:0048168	regulation of neuronal synaptic plasticity	14/954	50/18800	1.15553e-07	8.06193e-06	6.60883e-06	RAB3A/S100B/RASGRF1/NEURL1/SLC8A2/CAMK2B/AGT/SLC4A10/JPH3/SYT4/VGF/DRD2/SYP/DLG4	14
BP	GO:0006887	exocytosis	43/954	357/18800	1.32837e-07	9.13537e-06	7.48879e-06	SEPTIN1/CNR1/SYT16/RAB3A/P2RY1/SCAMP5/GCGR/ADCY1/NR4A3/PCLO/RAB26/CLTRN/TPH1/SNPH/PRKCG/CACNB2/SNAP25/CHGA/GRIK5/BAIAP3/CPLX2/TRARG1/BRSK2/SYT7/SRCIN1/CADPS/SV2A/RAB3C/SLC4A8/PRKCB/SYT4/HAP1/CDK5R2/CACNA1H/UNC13A/LGI3/CPLX1/SYT5/DRD2/SYP/RIMS2/CORO1A/BLK	43
BP	GO:0043270	positive regulation of ion transport	36/954	273/18800	1.50498e-07	1.02042e-05	8.36497e-06	ANK2/SLC6A4/EDN3/P2RX5/SCN3B/P2RY1/GCG/CLTRN/RGS7/CACNB2/CXCL12/CCL2/ABAT/AVPR1B/FXYD2/ATP1B2/KCNH2/CD19/WNK4/FFAR1/LEP/PLP1/AGT/P2RY12/NTSR1/ABCC8/SYT4/HAP1/FGF12/RYR2/KCNIP2/CHRNB2/ADCYAP1R1/DRD2/RELN/PTGES	36
BP	GO:0050708	regulation of protein secretion	34/954	252/18800	1.91664e-07	1.28149e-05	1.05051e-05	ISL1/CNR1/NKX6-1/G6PC2/KCNJ11/IGF1/GCG/RFX6/PCSK1/GCK/ABAT/SNAP25/CHGA/INS/UCN3/BAIAP3/CD200/BRSK2/FFAR1/LEP/SYT7/GIPR/SRCIN1/ABCC8/SYT4/KCNA5/SFRP1/NEUROD1/DRD2/SLC30A8/CARTPT/ACVR1C/APBB1/BLK	34
BP	GO:0035637	multicellular organismal signaling	26/954	164/18800	2.25425e-07	1.48657e-05	1.21863e-05	ISL1/ANK2/SCN3B/ATP1A2/CACNB2/CLCN1/SLC8A2/SCN2B/ATP1B2/KCNH2/KCNJ5/AGT/SPTBN4/ATP2A3/NRCAM/CACNA1H/FGF12/ABCC9/KCNA5/RYR2/NFASC/SCN7A/KCNMB2/KCNH6/CARTPT/KCNJ3	26
BP	GO:0007612	learning	24/954	145/18800	2.88754e-07	1.87846e-05	1.53989e-05	ADGRB3/SLC12A5/JPH4/NLGN4X/DKK1/BRSK1/ATP8A1/ATP1A2/TACR1/SNAP25/SLC8A2/NDRG4/C1QL1/AGT/NTSR1/JPH3/ABCC8/ELAVL4/NPTX2/MAPK8IP2/CHRNB2/DRD2/RELN/DLG4	24
BP	GO:1903131	mononuclear cell differentiation	48/954	433/18800	3.15944e-07	2.02794e-05	1.66242e-05	THEMIS/PTPRC/MS4A1/DHRS2/LY9/POU2AF1/CCL19/EOMES/MAFB/SLAMF1/CD40LG/FCRL3/SPINK5/IKZF1/RHOH/TNFSF8/CD28/TESPA1/IL7R/GPR18/CD19/CR2/WNT4/LEP/SASH3/CD3E/PLA2G2D/IKZF3/CD79B/CD1D/CD8A/ZBTB16/SLAMF6/TBX21/CCR7/CTLA4/FUT7/LY6D/CR1/ZAP70/SFRP1/CD3D/CD27/IRF4/CD79A/CD3G/BLK/ITK	48
BP	GO:0050900	leukocyte migration	44/954	384/18800	3.93136e-07	2.4902e-05	2.04137e-05	VEGFD/ITGAL/CXCR4/IL16/CCL23/EDN3/RIPOR2/CCL19/CXCL13/CCL24/SLAMF1/MCOLN2/RHOH/CXCL12/CCL2/SELP/RET/TACR1/CHGA/LBP/GPR18/BMP5/CD200/ITGA7/MADCAM1/LEP/P2RY12/LYVE1/STAP1/ASB2/TBX21/CCR7/FUT7/C10orf99/SELL/ZAP70/CCL17/CNR2/ELANE/CTSG/ADD2/SCG2/CORO1A/CCL21	44
BP	GO:0051953	negative regulation of amine transport	10/954	27/18800	4.13457e-07	2.58491e-05	2.119e-05	CNR1/RGS4/P2RY1/ABAT/CHGA/LEP/CRH/ADRA2C/SYT4/DRD2	10
BP	GO:0006816	calcium ion transport	47/954	424/18800	4.19805e-07	2.59095e-05	2.12395e-05	PTPRC/CXCR4/IL16/MS4A1/ANK2/JPH4/RGS4/P2RX5/CCL19/MCOLN3/ATP1A2/GCG/GPM6A/HPCA/FCRL3/CACNB2/GCK/MCOLN2/GP1BA/CACNA1A/CXCL12/CCL2/SLC8A2/CD19/MICU3/CAMK2B/XCR1/FFAR1/PLP1/AGT/ATP2A3/MRLN/NTSR1/JPH3/PRKCB/CCR7/HAP1/CACNA1H/RYR2/CHRNB2/ADCYAP1R1/CACNA2D2/CACNA1B/DRD2/CACNA2D3/CORO1A/CCL21	47
BP	GO:0022898	regulation of transmembrane transporter activity	35/954	273/18800	4.43194e-07	2.70068e-05	2.21391e-05	FXYD4/CNIH2/KCNG1/ANK2/JPH4/PRRT1/SCN3B/ATP1A2/CLTRN/RASGRF1/HPCA/CACNB2/CCL2/SCN2B/FXYD2/ATP1B2/INS/WNK4/CRH/MRLN/PM20D1/NTSR1/JPH3/ABCC8/FGF14/OSR1/HAP1/FGF12/RYR2/KCNIP2/MAPK8IP2/DRD2/RELN/DLG4/FXYD6	35
BP	GO:0008217	regulation of blood pressure	27/954	183/18800	5.84453e-07	3.51694e-05	2.88304e-05	HBB/CNR1/EDN3/GCGR/ATP1A2/AGTR1/POMC/GCH1/GLP1R/ABAT/TACR1/CHGA/CMA1/AVPR1B/ADAMTS16/KL/LEP/AGT/GNB3/CORO2B/NTSR1/SERPINF2/ADIPOQ/NPR1/CTSG/DRD2/CARTPT	27
BP	GO:0045058	T cell selection	13/954	49/18800	6.51324e-07	3.87095e-05	3.17325e-05	THEMIS/PTPRC/LY9/CD28/CD3E/CD1D/SLAMF6/TBX21/CCR7/ZAP70/CD3D/IRF4/CD3G	13
BP	GO:0070663	regulation of leukocyte proliferation	33/954	254/18800	6.94095e-07	4.07485e-05	3.34039e-05	PTPRC/NFATC2/CCL19/IGF1/CD22/SLAMF1/CD40LG/FCRL3/TNFRSF13B/TACR1/TNFSF8/CD28/CLECL1/LMO1/LEP/EBI3/SASH3/IL20RB/MAPK8IP1/RASAL3/CD3E/PLA2G2D/IKZF3/CD1D/CD6/LGALS9B/CTLA4/CR1/ZAP70/CHRNB2/TNFRSF13C/CORO1A/BLK	33
BP	GO:0002768	immune response-regulating cell surface receptor signaling pathway	39/954	328/18800	7.05211e-07	4.09022e-05	3.35299e-05	THEMIS/PTPRC/BTLA/IGHD/MS4A1/NFATC2/UBASH3A/NR4A3/CD22/TRAT1/FCN1/FCRL3/IGHM/CD28/LILRA4/TESPA1/CD19/CR2/FYB2/CD247/TRBC1/CD8B/CD79B/CD8A/MAPK10/STAP1/PRKCB/CCR7/CTLA4/PAK3/SH2D1A/CR1/ZAP70/NCR3/IGHV7-4-1/IGHV3-38/CD79A/BLK/ITK	39
BP	GO:0045785	positive regulation of cell adhesion	48/954	446/18800	7.5175e-07	4.30825e-05	3.53172e-05	PTPRC/AGR2/EFNB3/MMRN1/CCL19/IGF1/CXCL13/NR4A3/SLAMF1/CD40LG/SIRPG/RHOH/CXCL12/CCL2/SELP/RET/CD28/TESPA1/IL7R/CLECL1/WNT4/LEP/P2RY12/EBI3/SASH3/RASAL3/VIT/CD3E/CD1D/ZBTB16/CD6/CCR7/SERPINF2/FUT7/ICOS/CR1/ZAP70/COL26A1/SFRP1/ELANE/CTSG/TNFRSF13C/CD27/CD5/DUSP26/CD36/CORO1A/CCL21	48
BP	GO:0050870	positive regulation of T cell activation	30/954	223/18800	1.05711e-06	5.98698e-05	4.90788e-05	PTPRC/EFNB3/CCL19/IGF1/SLAMF1/CD40LG/SIRPG/RHOH/CCL2/CD28/TESPA1/IL7R/CLECL1/LEP/EBI3/SASH3/RASAL3/CD3E/CD1D/ZBTB16/CD6/CCR7/ICOS/CR1/ZAP70/TNFRSF13C/CD27/CD5/CORO1A/CCL21	30
BP	GO:0021700	developmental maturation	36/954	296/18800	1.09724e-06	6.14198e-05	5.03494e-05	ADGRB3/SIX3/FEV/RAB3A/NKX6-1/CCL19/IGF1/PTPRN/EREG/NEURL1/SPINK5/RET/SOX10/LGI4/ASCL1/C1QL1/BAIAP3/CAMK2B/LEP/NEFL/SPTBN4/REC8/NRCAM/ZBTB16/CDK5R2/UNC13A/KCNIP2/WNT10B/SEZ6/SYP/RELN/TDRD10/DLG4/PGR/ACTL6B/CCL21	36
BP	GO:1903522	regulation of blood circulation	33/954	260/18800	1.18021e-06	6.53049e-05	5.35342e-05	ISL1/ANK2/RGS4/EDN3/SCN3B/ATP1A2/AGTR1/GCH1/GLP1R/CACNB2/TACR1/SLC8A2/CHGA/SCN2B/AVPR1B/ATP1B2/KCNH2/CELF2/KCNJ5/LEP/AGT/ADRA2C/SPTBN4/ATP2A3/CACNA1H/ABCC9/KCNA5/RYR2/KCNIP2/KCNMB2/DRD2/KCNH6/KCNJ3	33
BP	GO:0019722	calcium-mediated signaling	28/954	202/18800	1.31505e-06	7.19393e-05	5.89729e-05	PTPRC/CXCR4/ANK2/TBC1D10C/NFATC2/P2RX5/IGF1/PTGDR2/ATP1A2/AGTR1/CD22/TRAT1/POMC/HPCA/SELP/SLC8A2/XCR1/NFATC1/CCR4/P2RY12/CD3E/CCR7/PTGFR/RYR2/ZAP70/RCAN2/MAPT/CXCR6	28
BP	GO:0002429	immune response-activating cell surface receptor signaling pathway	36/954	300/18800	1.50979e-06	7.99219e-05	6.55167e-05	THEMIS/PTPRC/IGHD/MS4A1/NFATC2/UBASH3A/NR4A3/CD22/TRAT1/FCN1/FCRL3/IGHM/CD28/TESPA1/CD19/CR2/FYB2/CD247/TRBC1/CD8B/CD79B/CD8A/STAP1/PRKCB/CCR7/CTLA4/PAK3/SH2D1A/CR1/ZAP70/NCR3/IGHV7-4-1/IGHV3-38/CD79A/BLK/ITK	36
BP	GO:0002757	immune response-activating signal transduction	36/954	300/18800	1.50979e-06	7.99219e-05	6.55167e-05	THEMIS/PTPRC/IGHD/MS4A1/NFATC2/UBASH3A/NR4A3/CD22/TRAT1/FCN1/FCRL3/IGHM/CD28/TESPA1/CD19/CR2/FYB2/CD247/TRBC1/CD8B/CD79B/CD8A/STAP1/PRKCB/CCR7/CTLA4/PAK3/SH2D1A/CR1/ZAP70/NCR3/IGHV7-4-1/IGHV3-38/CD79A/BLK/ITK	36
BP	GO:0007626	locomotory behavior	27/954	192/18800	1.52507e-06	7.99219e-05	6.55167e-05	EFNB3/SLC18A2/NEGR1/CHL1/MCOLN3/ATP1A2/CXCL12/UCHL1/ABAT/SNAP25/LGI4/C1QL1/CRH/SLC4A10/SPTBN4/TMOD1/NTSR1/SLURP1/ELAVL4/FGF12/CHRNB2/ASTN1/SEZ6/DRD2/RELN/USP2/DLG4	27
BP	GO:0030217	T cell differentiation	33/954	263/18800	1.52738e-06	7.99219e-05	6.55167e-05	THEMIS/PTPRC/LY9/CCL19/EOMES/MAFB/SPINK5/RHOH/TNFSF8/CD28/TESPA1/IL7R/GPR18/WNT4/LEP/SASH3/CD3E/PLA2G2D/CD1D/CD8A/ZBTB16/SLAMF6/TBX21/CCR7/CTLA4/FUT7/CR1/ZAP70/CD3D/CD27/IRF4/CD3G/ITK	33
BP	GO:0017157	regulation of exocytosis	28/954	204/18800	1.60461e-06	8.306e-05	6.80891e-05	SEPTIN1/CNR1/RAB3A/P2RY1/SCAMP5/ADCY1/PCLO/RAB26/PRKCG/CACNB2/BAIAP3/CPLX2/SYT7/CADPS/RAB3C/SLC4A8/PRKCB/SYT4/HAP1/CDK5R2/CACNA1H/LGI3/CPLX1/SYT5/DRD2/SYP/RIMS2/BLK	28
BP	GO:0061337	cardiac conduction	18/954	98/18800	1.86513e-06	9.55185e-05	7.83021e-05	ISL1/ANK2/SCN3B/ATP1A2/CACNB2/SLC8A2/SCN2B/ATP1B2/KCNH2/KCNJ5/AGT/SPTBN4/ATP2A3/ABCC9/KCNA5/RYR2/KCNH6/KCNJ3	18
BP	GO:0003012	muscle system process	47/954	449/18800	2.13115e-06	0.000107993	8.85283e-05	CXCR4/ANK2/RGS4/EDN3/SCN3B/P2RY1/IGF1/KLF15/NR4A3/ATP1A2/KLHL41/CACNB2/ABAT/TNNT1/TACR1/CLCN1/CHGA/SCN2B/DTNA/RCSD1/KCNH2/CAMK2B/NMU/SYNM/KCNJ5/LEP/AGT/ADRA2C/TMOD1/ABCC8/TNNT3/TCAP/ATP8A2/SSTR2/CACNA1H/FGF12/PI16/KCNA5/RYR2/KCNIP2/CHRNB2/GNAO1/KCNB2/SCN7A/DRD2/APBB1/KCNJ3	47
BP	GO:0032409	regulation of transporter activity	36/954	305/18800	2.22733e-06	0.000111692	9.15601e-05	FXYD4/CNIH2/KCNG1/ANK2/JPH4/PRRT1/SCN3B/ATP1A2/CLTRN/RASGRF1/HPCA/CACNB2/CCL2/SCN2B/FXYD2/ATP1B2/INS/WNK4/CRH/MRLN/PM20D1/NTSR1/JPH3/ABCC8/FGF14/OSR1/HAP1/FGF12/RYR2/KCNIP2/MAPK8IP2/ADIPOQ/DRD2/RELN/DLG4/FXYD6	36
BP	GO:0042129	regulation of T cell proliferation	25/954	174/18800	2.48501e-06	0.000123328	0.000101099	PTPRC/CCL19/IGF1/SLAMF1/CD40LG/TNFSF8/CD28/CLECL1/LMO1/LEP/EBI3/SASH3/IL20RB/MAPK8IP1/RASAL3/CD3E/PLA2G2D/CD1D/CD6/LGALS9B/CTLA4/CR1/ZAP70/TNFRSF13C/CORO1A	25
BP	GO:0042100	B cell proliferation	18/954	100/18800	2.52607e-06	0.000124087	0.000101721	PTPRC/MS4A1/NFATC2/CD22/CD40LG/FCRL3/TNFRSF13B/IL7R/CD19/CR2/SASH3/IKZF3/GAPT/CTLA4/CHRNB2/TNFRSF13C/CD79A/BLK	18
BP	GO:0002253	activation of immune response	42/954	386/18800	2.78042e-06	0.000135202	0.000110833	THEMIS/PTPRC/CFD/IGHD/CLU/MS4A1/NFATC2/UBASH3A/NR4A3/CD22/C7/TRAT1/FCN1/PYHIN1/FCRL3/IGHM/CD28/TESPA1/C6/CD19/CR2/FYB2/CD247/TRBC1/CD8B/CD79B/CD8A/STAP1/PRKCB/CCR7/CTLA4/PAK3/SH2D1A/SUSD4/CR1/ZAP70/NCR3/IGHV7-4-1/IGHV3-38/CD79A/BLK/ITK	42
BP	GO:0099565	chemical synaptic transmission, postsynaptic	18/954	101/18800	2.93018e-06	0.000141059	0.000115634	MPP2/CELF4/RGS4/NLGN4X/P2RX5/ABAT/SLC8A2/GRIK5/NTSR1/INSYN1/CBLN1/MAPK8IP2/CHRNB2/SEZ6/DRD2/RELN/RIMS2/DLG4	18
BP	GO:0051954	positive regulation of amine transport	11/954	40/18800	3.22724e-06	0.000152771	0.000125235	CLTRN/CXCL12/ABAT/AVPR1B/AGT/NTSR1/SYT4/VIP/CHRNB2/DRD2/CARTPT	11
BP	GO:0046887	positive regulation of hormone secretion	20/954	122/18800	3.23694e-06	0.000152771	0.000125235	ISL1/ADCYAP1/EDN3/NKX6-1/P2RY1/GCG/RFX6/GCK/ABAT/TACR1/INS/UCN3/BAIAP3/FFAR1/LEP/GIPR/CRH/DRD2/SLC30A8/BLK	20
BP	GO:0060401	cytosolic calcium ion transport	26/954	190/18800	3.96285e-06	0.000185215	0.000151832	PTPRC/MS4A1/ANK2/JPH4/P2RX5/CCL19/MCOLN3/ATP1A2/MCOLN2/GP1BA/CACNA1A/SLC8A2/CD19/MICU3/XCR1/ATP2A3/NTSR1/JPH3/CCR7/HAP1/RYR2/ADCYAP1R1/CACNA1B/DRD2/CORO1A/CCL21	26
BP	GO:0032412	regulation of ion transmembrane transporter activity	32/954	263/18800	4.24726e-06	0.000196599	0.000161164	FXYD4/CNIH2/KCNG1/ANK2/JPH4/PRRT1/SCN3B/ATP1A2/RASGRF1/HPCA/CACNB2/CCL2/SCN2B/FXYD2/ATP1B2/WNK4/CRH/MRLN/NTSR1/JPH3/ABCC8/FGF14/OSR1/HAP1/FGF12/RYR2/KCNIP2/MAPK8IP2/DRD2/RELN/DLG4/FXYD6	32
BP	GO:0007416	synapse assembly	25/954	180/18800	4.62272e-06	0.000211941	0.00017374	CBLN4/ADGRB3/NLGN4X/NEGR1/DKK1/SDK1/PCLO/DNER/GPM6A/LRRC4/SLIT1/CLSTN2/GAP43/LRRC4B/LRRTM3/PCDHB5/NRCAM/CBLN1/GABRB3/CHRNB2/LHFPL4/DRD2/ADD2/LRRN3/BSN	25
BP	GO:0099558	maintenance of synapse structure	8/954	21/18800	4.80787e-06	0.00021835	0.000178994	CBLN4/ADGRB3/RAB3A/PCLO/C1QL1/CBLN1/BSN/DLG4	8
BP	GO:0046631	alpha-beta T cell activation	23/954	158/18800	4.96247e-06	0.000223265	0.000183023	PTPRC/LY9/CCL19/EOMES/TNFSF8/CD28/GPR18/INS/EBI3/SASH3/MAPK8IP1/RASAL3/CD3E/PLA2G2D/ZBTB16/SLAMF6/TBX21/WDFY4/LGALS9B/FUT7/ZAP70/IRF4/ITK	23
BP	GO:0050867	positive regulation of cell activation	45/954	436/18800	5.07382e-06	0.000226161	0.000185397	PTPRC/IGHD/EFNB3/NFATC2/CCL19/IGF1/NR4A3/SLAMF1/CD40LG/SIRPG/FCRL3/IGHM/RHOH/GP1BA/CCL2/SELP/TACR1/CD28/LBP/TESPA1/IL7R/CLECL1/LEP/EBI3/TRBC1/SASH3/RASAL3/CD3E/CD1D/STAP1/ZBTB16/CD6/TBX21/CCR7/ICOS/CR1/ZAP70/CHRNB2/TNFRSF13C/CD27/IGHV7-4-1/CD5/IGHV3-38/CORO1A/CCL21	45
BP	GO:1990573	potassium ion import across plasma membrane	12/954	50/18800	5.52226e-06	0.000243891	0.000199932	SLC12A5/KCNJ11/ATP1A2/HCN2/FXYD2/ATP1B2/KCNH2/KCNJ5/WNK4/KCNJ16/ABCC9/KCNJ3	12
BP	GO:0060402	calcium ion transport into cytosol	24/954	171/18800	5.93545e-06	0.000258738	0.000212103	PTPRC/MS4A1/ANK2/JPH4/P2RX5/CCL19/MCOLN3/ATP1A2/MCOLN2/GP1BA/CACNA1A/SLC8A2/CD19/XCR1/NTSR1/JPH3/CCR7/HAP1/RYR2/ADCYAP1R1/CACNA1B/DRD2/CORO1A/CCL21	24
BP	GO:0051251	positive regulation of lymphocyte activation	40/954	371/18800	5.96593e-06	0.000258738	0.000212103	PTPRC/IGHD/EFNB3/NFATC2/CCL19/IGF1/SLAMF1/CD40LG/SIRPG/FCRL3/IGHM/RHOH/CCL2/TACR1/CD28/TESPA1/IL7R/CLECL1/LEP/EBI3/TRBC1/SASH3/RASAL3/CD3E/CD1D/ZBTB16/CD6/TBX21/CCR7/ICOS/CR1/ZAP70/CHRNB2/TNFRSF13C/CD27/IGHV7-4-1/CD5/IGHV3-38/CORO1A/CCL21	40
BP	GO:0014072	response to isoquinoline alkaloid	9/954	28/18800	6.18854e-06	0.000261923	0.000214714	CXCR4/CNR1/RGS4/PCSK1/PRKCG/FOSB/TACR1/GHR/DRD2	9
BP	GO:0043278	response to morphine	9/954	28/18800	6.18854e-06	0.000261923	0.000214714	CXCR4/CNR1/RGS4/PCSK1/PRKCG/FOSB/TACR1/GHR/DRD2	9
BP	GO:0099171	presynaptic modulation of chemical synaptic transmission	6/954	11/18800	6.23293e-06	0.000261923	0.000214714	CNR1/RAB26/PRKCG/CACNB2/PRKCB/SYT4	6
BP	GO:0031644	regulation of nervous system process	21/954	138/18800	6.25699e-06	0.000261923	0.000214714	CNIH2/CELF4/RGS4/NLGN4X/ZNF488/ABAT/SLC8A2/SOX10/DLGAP3/AGT/NTSR1/FGF12/CBLN1/NPTX2/VIP/KLK8/TPPP/RELN/CARTPT/RIMS2/DLG4	21
BP	GO:0050851	antigen receptor-mediated signaling pathway	30/954	244/18800	6.81406e-06	0.000280908	0.000230277	THEMIS/PTPRC/IGHD/MS4A1/NFATC2/UBASH3A/CD22/TRAT1/FCRL3/IGHM/CD28/TESPA1/CD19/FYB2/CD247/TRBC1/CD8B/CD79B/CD8A/STAP1/PRKCB/CCR7/CTLA4/SH2D1A/ZAP70/IGHV7-4-1/IGHV3-38/CD79A/BLK/ITK	30
BP	GO:0050806	positive regulation of synaptic transmission	23/954	161/18800	6.83996e-06	0.000280908	0.000230277	MPP2/CNR1/PRRT1/ADCY1/CLSTN2/PRKCG/CACNB2/CCL2/TACR1/SNAP25/SLC8A2/FAM107A/INS/BAIAP3/NMU/SLC4A8/NSG1/HAP1/DRD2/SCGN/RELN/RIMS2/DLG4	23
BP	GO:1990868	response to chemokine	17/954	97/18800	6.94393e-06	0.000280908	0.000230277	CXCR4/CCL23/RIPOR2/CCL19/CXCL13/CCL24/CXCL12/CCL2/XCR1/CCR4/CCR7/SLIT3/TFF2/ACKR1/CCL17/CXCR6/CCL21	17
BP	GO:1990869	cellular response to chemokine	17/954	97/18800	6.94393e-06	0.000280908	0.000230277	CXCR4/CCL23/RIPOR2/CCL19/CXCL13/CCL24/CXCL12/CCL2/XCR1/CCR4/CCR7/SLIT3/TFF2/ACKR1/CCL17/CXCR6/CCL21	17
BP	GO:0006936	muscle contraction	38/954	349/18800	8.07777e-06	0.000324053	0.000265645	CXCR4/ANK2/EDN3/SCN3B/ATP1A2/KLHL41/CACNB2/ABAT/TNNT1/TACR1/CLCN1/CHGA/SCN2B/DTNA/RCSD1/KCNH2/NMU/SYNM/KCNJ5/AGT/ADRA2C/TMOD1/TNNT3/TCAP/ATP8A2/SSTR2/CACNA1H/FGF12/KCNA5/RYR2/KCNIP2/CHRNB2/GNAO1/KCNB2/SCN7A/DRD2/APBB1/KCNJ3	38
BP	GO:0043368	positive T cell selection	10/954	36/18800	8.20731e-06	0.000326529	0.000267675	THEMIS/PTPRC/LY9/CD3E/SLAMF6/TBX21/ZAP70/CD3D/IRF4/CD3G	10
BP	GO:0060047	heart contraction	30/954	247/18800	8.7019e-06	0.000343368	0.000281479	CXCR4/ISL1/ANK2/RGS4/EDN3/SCN3B/ATP1A2/GCH1/GLP1R/CACNB2/SLC8A2/CHGA/SCN2B/ATP1B2/KCNH2/CELF2/KCNJ5/AGT/SPTBN4/ATP2A3/TCAP/CACNA1H/FGF12/ABCC9/KCNA5/RYR2/KCNIP2/DRD2/KCNH6/KCNJ3	30
BP	GO:0050671	positive regulation of lymphocyte proliferation	21/954	141/18800	8.81982e-06	0.000345192	0.000282974	PTPRC/NFATC2/CCL19/IGF1/SLAMF1/CD40LG/FCRL3/TACR1/CD28/CLECL1/LEP/EBI3/SASH3/RASAL3/CD3E/CD1D/CD6/ZAP70/CHRNB2/TNFRSF13C/CORO1A	21
BP	GO:0070098	chemokine-mediated signaling pathway	16/954	89/18800	9.17923e-06	0.000355078	0.000291078	CXCR4/CCL23/CCL19/CXCL13/CCL24/CXCL12/CCL2/XCR1/CCR4/CCR7/SLIT3/TFF2/ACKR1/CCL17/CXCR6/CCL21	16
BP	GO:0051588	regulation of neurotransmitter transport	17/954	99/18800	9.21993e-06	0.000355078	0.000291078	CNR1/RAB3A/P2RY1/ADCY1/ATP1A2/PRKCG/CACNB2/GPM6B/BAIAP3/CPLX2/SLC4A8/PRKCB/SYT4/SNCAIP/CPLX1/DRD2/SYP	17
BP	GO:0008016	regulation of heart contraction	27/954	211/18800	9.29878e-06	0.000355273	0.000291238	ISL1/ANK2/RGS4/EDN3/SCN3B/ATP1A2/GCH1/GLP1R/CACNB2/SLC8A2/CHGA/SCN2B/ATP1B2/KCNH2/CELF2/KCNJ5/AGT/SPTBN4/ATP2A3/CACNA1H/ABCC9/KCNA5/RYR2/KCNIP2/DRD2/KCNH6/KCNJ3	27
BP	GO:0015850	organic hydroxy compound transport	30/954	248/18800	9.43046e-06	0.000357466	0.000293036	SLC29A4/CLU/CNR1/SLC6A4/SLC18A2/RAB3A/P2RY1/AGTR1/ABCB4/POMC/SLC10A6/CXCL12/ABAT/CHGA/GPM6B/AQP7/CETP/LEP/AGT/SYT7/CRH/ADRA2C/ABCA8/SYT4/VIP/CHRNB2/SYT5/DRD2/CARTPT/CD36	30
BP	GO:0001819	positive regulation of cytokine production	47/954	475/18800	9.72096e-06	0.000365599	0.000299703	PTPRC/IL16/IGHD/CLU/ISL1/LY9/ADCYAP1/POU2AF1/SCAMP5/CCL19/NR4A3/SLAMF1/CD40LG/FCN1/EREG/PYHIN1/MCOLN2/CD28/LBP/INS/CLECL1/NLRP2/CD200/HSPA1B/LEP/AGT/EBI3/SASH3/IL20RB/TIGIT/CD3E/LTB/ABCC8/SLAMF6/CD6/TBX21/CCR7/SERPINF2/LTA/C1QTNF4/ADIPOQ/ELANE/LPL/DRD2/IRF4/CD36/ITK	47
BP	GO:0060078	regulation of postsynaptic membrane potential	20/954	131/18800	9.82933e-06	0.000366809	0.000300695	MPP2/GRIK3/CELF4/RGS4/NLGN4X/P2RX5/ABAT/SLC8A2/GRIK5/NTSR1/INSYN1/CBLN1/GRIA3/MAPK8IP2/CHRNB2/SEZ6/DRD2/RELN/RIMS2/DLG4	20
BP	GO:0002696	positive regulation of leukocyte activation	43/954	421/18800	1.06286e-05	0.000393585	0.000322644	PTPRC/IGHD/EFNB3/NFATC2/CCL19/IGF1/NR4A3/SLAMF1/CD40LG/SIRPG/FCRL3/IGHM/RHOH/CCL2/TACR1/CD28/LBP/TESPA1/IL7R/CLECL1/LEP/EBI3/TRBC1/SASH3/RASAL3/CD3E/CD1D/STAP1/ZBTB16/CD6/TBX21/CCR7/ICOS/CR1/ZAP70/CHRNB2/TNFRSF13C/CD27/IGHV7-4-1/CD5/IGHV3-38/CORO1A/CCL21	43
BP	GO:0032946	positive regulation of mononuclear cell proliferation	21/954	143/18800	1.102e-05	0.000404963	0.000331972	PTPRC/NFATC2/CCL19/IGF1/SLAMF1/CD40LG/FCRL3/TACR1/CD28/CLECL1/LEP/EBI3/SASH3/RASAL3/CD3E/CD1D/CD6/ZAP70/CHRNB2/TNFRSF13C/CORO1A	21
BP	GO:0003018	vascular process in circulatory system	31/954	263/18800	1.14069e-05	0.00041586	0.000340905	SLC29A4/SLC6A4/EDN3/P2RY1/ATP8A1/ATP1A2/SLC16A12/AGTR1/GCH1/TACR1/SLC8A2/AVPR1B/ATP1B2/INS/SLC7A8/LEP/AGT/ADRA2C/ATP2A3/SLC4A8/ABCC8/SERPINF2/ABCC9/KCNA5/SLC7A2/SLC2A4/SLC6A17/NPR1/KCNMB2/CD36/SH3GL2	31
BP	GO:0098657	import into cell	29/954	238/18800	1.14893e-05	0.00041586	0.000340905	SLC29A4/SLC6A4/SLC12A5/SLC18A2/RGS4/KCNJ11/ATP1A2/CLTRN/SLC39A4/HCN2/CACNA1A/SNAP25/SLC8A2/GPM6B/FXYD2/ATP1B2/KCNH2/SLC7A8/KCNJ5/WNK4/AGT/NTSR1/KCNJ16/ABCC9/SLC7A2/CACNA1B/DRD2/CD36/KCNJ3	29
BP	GO:0043383	negative T cell selection	6/954	12/18800	1.19293e-05	0.000426502	0.000349628	THEMIS/PTPRC/CD28/CD3E/CCR7/ZAP70	6
BP	GO:0007189	adenylate cyclase-activating G protein-coupled receptor signaling pathway	22/954	155/18800	1.19605e-05	0.000426502	0.000349628	ADGRB3/CNR1/ADCYAP1/GPR119/GCGR/ADCY1/GCG/IAPP/GLP1R/GNG2/CHGA/UCN3/ADGRG2/ADCY2/GIPR/ADRA2C/APLP1/ADGRG5/PTGFR/VIP/CNR2/DRD2	22
BP	GO:0090277	positive regulation of peptide hormone secretion	16/954	91/18800	1.23164e-05	0.000435964	0.000357385	ISL1/ADCYAP1/NKX6-1/GCG/RFX6/GCK/ABAT/INS/UCN3/BAIAP3/FFAR1/GIPR/CRH/DRD2/SLC30A8/BLK	16
BP	GO:0042098	T cell proliferation	26/954	204/18800	1.45374e-05	0.000510826	0.000418754	PTPRC/CCL19/IGF1/SLAMF1/CD40LG/TNFSF8/CD28/CLECL1/WNT4/LMO1/LEP/EBI3/SASH3/IL20RB/MAPK8IP1/RASAL3/CD3E/PLA2G2D/CD1D/CD6/LGALS9B/CTLA4/CR1/ZAP70/TNFRSF13C/CORO1A	26
BP	GO:0042102	positive regulation of T cell proliferation	17/954	103/18800	1.58628e-05	0.000553358	0.000453619	PTPRC/CCL19/IGF1/SLAMF1/CD40LG/CD28/CLECL1/LEP/EBI3/SASH3/RASAL3/CD3E/CD1D/CD6/ZAP70/TNFRSF13C/CORO1A	17
BP	GO:0002793	positive regulation of peptide secretion	16/954	93/18800	1.63739e-05	0.00056708	0.000464869	ISL1/ADCYAP1/NKX6-1/GCG/RFX6/GCK/ABAT/INS/UCN3/BAIAP3/FFAR1/GIPR/CRH/DRD2/SLC30A8/BLK	16
BP	GO:0002443	leukocyte mediated immunity	45/954	457/18800	1.69107e-05	0.000581487	0.000476679	PTPRC/IGHD/CLU/NR4A3/C7/SLAMF1/CD40LG/IGHM/DNASE1L3/CHGA/CD28/IL7R/C6/CD19/CPLX2/CR2/LEP/TRBC1/SASH3/IL20RB/CD1D/CD8A/STAP1/SLAMF6/TBX21/SERPINB4/GAPT/LTA/FUT7/SH2D1A/SUSD4/CD1B/CR1/ELANE/CTSG/NCR3/CD27/IGHV7-4-1/CD1E/IGHV3-38/CD1C/FCER2/CORO1A/BLK/GZMM	45
BP	GO:0086091	regulation of heart rate by cardiac conduction	10/954	39/18800	1.78681e-05	0.000610048	0.000500092	ISL1/ANK2/SCN3B/CACNB2/SCN2B/KCNH2/KCNJ5/KCNA5/KCNH6/KCNJ3	10
BP	GO:0003015	heart process	30/954	257/18800	1.89804e-05	0.000643461	0.000527483	CXCR4/ISL1/ANK2/RGS4/EDN3/SCN3B/ATP1A2/GCH1/GLP1R/CACNB2/SLC8A2/CHGA/SCN2B/ATP1B2/KCNH2/CELF2/KCNJ5/AGT/SPTBN4/ATP2A3/TCAP/CACNA1H/FGF12/ABCC9/KCNA5/RYR2/KCNIP2/DRD2/KCNH6/KCNJ3	30
BP	GO:0002027	regulation of heart rate	17/954	105/18800	2.05687e-05	0.000692432	0.000567627	ISL1/ANK2/RGS4/EDN3/SCN3B/GCH1/CACNB2/SCN2B/KCNH2/KCNJ5/AGT/SPTBN4/KCNA5/RYR2/DRD2/KCNH6/KCNJ3	17
BP	GO:0051955	regulation of amino acid transport	10/954	40/18800	2.27483e-05	0.000760489	0.000623417	RGS4/ATP1A2/CLTRN/ABAT/AVPR1B/LEP/AGT/SV2A/NTSR1/SYT4	10
BP	GO:0007631	feeding behavior	17/954	106/18800	2.33579e-05	0.000775481	0.000635707	CNR1/NEGR1/P2RY1/NR4A3/GCG/IAPP/UCHL1/TACR1/INS/NMU/LEP/AGT/CNTFR/ATP8A2/CCK/DRD2/CARTPT	17
BP	GO:0097305	response to alcohol	28/954	235/18800	2.44937e-05	0.000800393	0.000656129	CNR1/CDA/RGS4/MAP4K1/CCL19/ADCY1/CDO1/RGS7/FOSB/ABAT/GNG2/TACR1/UCN3/ADCY2/LEP/NEFL/CCR7/SLIT3/PTGFR/SLC2A4/ADIPOQ/CHRNB2/SFRP1/ADCYAP1R1/DRD2/CD27/CLDN18/CCL21	28
BP	GO:0002697	regulation of immune effector process	37/954	353/18800	2.46629e-05	0.000800393	0.000656129	PTPRC/CCL19/NR4A3/CD22/SLAMF1/CD40LG/FCN1/FCRL3/DNASE1L3/SPINK5/KLK7/CD28/LBP/IL7R/INS/CR2/LEP/SASH3/IL20RB/CD1D/STAP1/SLAMF6/TBX21/SERPINB4/LTA/FUT7/SH2D1A/SUSD4/CD1B/CR1/NCR3/CD1E/IRF4/CD36/CD1C/FCER2/BLK	37
BP	GO:0086014	atrial cardiac muscle cell action potential	7/954	19/18800	2.49395e-05	0.000800393	0.000656129	ANK2/SCN3B/CACNB2/KCNJ5/KCNA5/RYR2/KCNJ3	7
BP	GO:0086026	atrial cardiac muscle cell to AV node cell signaling	7/954	19/18800	2.49395e-05	0.000800393	0.000656129	ANK2/SCN3B/CACNB2/KCNJ5/KCNA5/RYR2/KCNJ3	7
BP	GO:0086066	atrial cardiac muscle cell to AV node cell communication	7/954	19/18800	2.49395e-05	0.000800393	0.000656129	ANK2/SCN3B/CACNB2/KCNJ5/KCNA5/RYR2/KCNJ3	7
BP	GO:0046928	regulation of neurotransmitter secretion	15/954	86/18800	2.52593e-05	0.000805286	0.00066014	CNR1/RAB3A/P2RY1/ADCY1/PRKCG/CACNB2/BAIAP3/CPLX2/SLC4A8/PRKCB/SYT4/SNCAIP/CPLX1/DRD2/SYP	15
BP	GO:0050901	leukocyte tethering or rolling	9/954	33/18800	2.74761e-05	0.000870198	0.000713352	CXCL12/SELP/MADCAM1/LEP/FUT7/SELL/ELANE/ADD2/CCL21	9
BP	GO:0010232	vascular transport	15/954	87/18800	2.91102e-05	0.000909976	0.00074596	SLC29A4/ATP8A1/ATP1A2/SLC16A12/SLC8A2/AVPR1B/ATP1B2/SLC7A8/ATP2A3/SLC4A8/ABCC9/SLC7A2/SLC2A4/SLC6A17/CD36	15
BP	GO:0150104	transport across blood-brain barrier	15/954	87/18800	2.91102e-05	0.000909976	0.00074596	SLC29A4/ATP8A1/ATP1A2/SLC16A12/SLC8A2/AVPR1B/ATP1B2/SLC7A8/ATP2A3/SLC4A8/ABCC9/SLC7A2/SLC2A4/SLC6A17/CD36	15
BP	GO:0002683	negative regulation of immune system process	42/954	425/18800	2.94586e-05	0.000914928	0.00075002	PTPRC/CNR1/TBC1D10C/UBASH3A/RIPOR2/MAFB/CD22/SLAMF1/TSPAN32/FCRL3/SPINK5/TNFRSF13B/CXCL12/CCL2/IL7R/GPR18/INS/BMP5/CR2/CD200/IL20RB/TIGIT/PLA2G2D/STAP1/TBX21/SERPINB4/LGALS9B/CTLA4/SH2D1A/SUSD4/CR1/NLRC3/ADIPOQ/CNR2/SFRP1/CTSG/DRD2/CARTPT/CLDN18/BLK/CCL21/PDCD1	42
BP	GO:0002460	adaptive immune response based on somatic recombination of immune receptors built from immunoglobulin superfamily domains	38/954	370/18800	3.02568e-05	0.000933694	0.000765404	PTPRC/IGHD/CLU/LY9/CCL19/CXCL13/C7/SLAMF1/CD40LG/IGHM/CD28/IL7R/C6/CD19/CR2/EBI3/TRBC1/SASH3/IL20RB/CD1D/CD8A/SLAMF6/TBX21/GAPT/LTA/FUT7/SUSD4/CD1B/CR1/CD27/IGHV7-4-1/CD1E/IGHV3-38/IRF4/BACH2/CD1C/FCER2/GZMM	38
BP	GO:0072676	lymphocyte migration	18/954	119/18800	3.06798e-05	0.000940717	0.00077116	ITGAL/CCL23/RIPOR2/CCL19/CXCL13/CCL24/CXCL12/CCL2/RET/CD200/MADCAM1/TBX21/CCR7/FUT7/C10orf99/ZAP70/CCL17/CCL21	18
BP	GO:0051960	regulation of nervous system development	43/954	440/18800	3.10078e-05	0.000944758	0.000774473	ADGRB3/BRINP1/CXCR4/KIAA0319/EFNB3/ZNF488/PAX6/DKK1/NKX6-1/RXRG/NEURL1/SLIT1/CLSTN2/CXCL12/NKX2-2/SOX10/MAP6/LGI4/ASCL1/LRRC4B/CAMK2B/HES2/LRRTM3/CRABP2/NEFL/ASPA/ABCC8/MAP2/SYT4/HAP1/LTA/PAK3/CBLN1/RND2/FSTL4/KLK8/CDH4/TPPP/DRD2/MAPT/SEMA3G/LRRN3/RELN	43
BP	GO:0097553	calcium ion transmembrane import into cytosol	21/954	154/18800	3.45807e-05	0.00104699	0.000858279	PTPRC/ANK2/JPH4/CCL19/MCOLN3/ATP1A2/MCOLN2/GP1BA/CACNA1A/SLC8A2/CD19/XCR1/NTSR1/JPH3/CCR7/HAP1/RYR2/CACNA1B/DRD2/CORO1A/CCL21	21
BP	GO:0016486	peptide hormone processing	9/954	34/18800	3.56955e-05	0.00107399	0.00088041	PCSK1/PCSK1N/CMA1/SCG5/MBOAT4/PCSK2/CPE/CTSG/SLC30A8	9
BP	GO:0001558	regulation of cell growth	41/954	415/18800	3.67656e-05	0.00109931	0.000901172	OLFM1/CXCR4/KIAA0319/CDA/RGS4/ARMC12/RASGRP2/NKX6-1/IGF1/MEG3/AGTR1/SLIT1/WT1/CXCL12/FAM107A/EPB41L3/INS/TMC8/TSPYL2/HSPA1B/AGT/CRABP2/GNG4/NRCAM/MAP2/SYT4/NANOS1/SLIT3/PI16/UNC13A/RND2/FSTL4/SOCS2/SFRP1/NPR1/CDH4/PAPPA2/MAPT/SEMA3G/RIMS2/IGFBPL1	41
BP	GO:0043266	regulation of potassium ion transport	17/954	110/18800	3.81756e-05	0.00113443	0.000929957	KCNG1/ANK2/RGS4/EDN3/RGS7/GCK/KCNIP1/FXYD2/ATP1B2/KCNH2/WNK4/ABCC8/KCNA5/KCNIP2/VIP/DPP6/DRD2	17
BP	GO:0051209	release of sequestered calcium ion into cytosol	18/954	121/18800	3.85418e-05	0.00113677	0.000931879	PTPRC/ANK2/JPH4/CCL19/MCOLN3/ATP1A2/MCOLN2/GP1BA/CD19/XCR1/NTSR1/JPH3/CCR7/HAP1/RYR2/DRD2/CORO1A/CCL21	18
BP	GO:0090066	regulation of anatomical structure size	46/954	487/18800	3.87268e-05	0.00113677	0.000931879	OLFM1/KIAA0319/SLC6A4/SLC12A5/EDN3/NKX6-1/EVL/P2RY1/CCL24/ATP1A2/AGTR1/GCH1/SLIT1/CXCL12/RET/TACR1/AVPR1B/IL7R/INS/SPTB/LEP/AGT/CRABP2/GNB3/ADRA2C/NEFL/SPTBN4/TMOD1/NRCAM/NPHS1/MAP2/CCR7/CARMIL2/SERPINF2/PAK3/KCNA5/RND2/FSTL4/NPR1/CDH4/KCNMB2/ADD2/MAPT/SEMA3G/CORO1A/CCL21	46
BP	GO:0015872	dopamine transport	11/954	51/18800	3.98377e-05	0.00115869	0.000949846	SLC29A4/CNR1/SLC18A2/RAB3A/CXCL12/ABAT/SYT7/SYT4/CHRNB2/SYT5/DRD2	11
BP	GO:0035640	exploration behavior	8/954	27/18800	3.99548e-05	0.00115869	0.000949846	BRINP1/CHL1/ATP1A2/ABAT/CRH/SLC4A10/JPH3/DLG4	8
BP	GO:0007613	memory	18/954	122/18800	4.31062e-05	0.0012352	0.00101256	BRINP1/CNR1/SLC6A4/ADCY1/KCNK2/S100B/RASGRF1/TACR1/SLC8A2/JPH3/ABCC8/SYT4/SLC2A4/KLK8/CHRNB2/DRD2/MAPT/RELN	18
BP	GO:0051283	negative regulation of sequestering of calcium ion	18/954	122/18800	4.31062e-05	0.0012352	0.00101256	PTPRC/ANK2/JPH4/CCL19/MCOLN3/ATP1A2/MCOLN2/GP1BA/CD19/XCR1/NTSR1/JPH3/CCR7/HAP1/RYR2/DRD2/CORO1A/CCL21	18
BP	GO:0097479	synaptic vesicle localization	11/954	52/18800	4.82325e-05	0.00137053	0.0011235	CNIH2/KIF5C/RAB3A/BRSK1/PCLO/SNAP91/BRSK2/KIF5A/MAP2/SLC2A4/AP3B2	11
BP	GO:0042593	glucose homeostasis	28/954	244/18800	4.83984e-05	0.00137053	0.0011235	CNR1/PDK4/PAX6/G6PC2/GCGR/KLF15/PTPRN/GCG/POMC/RFX6/CLTRN/GCK/CMA1/GRIK5/INS/BAIAP3/MLXIPL/NGFR/BRSK2/FFAR1/LEP/PTPRN2/ABCC8/VGF/SLC2A4/ADIPOQ/NEUROD1/CARTPT	28
BP	GO:0002449	lymphocyte mediated immunity	37/954	365/18800	5.06468e-05	0.00142158	0.00116535	PTPRC/IGHD/CLU/C7/SLAMF1/CD40LG/IGHM/CD28/IL7R/C6/CD19/CR2/LEP/TRBC1/SASH3/IL20RB/CD1D/CD8A/SLAMF6/TBX21/SERPINB4/GAPT/LTA/FUT7/SH2D1A/SUSD4/CD1B/CR1/NCR3/CD27/IGHV7-4-1/CD1E/IGHV3-38/CD1C/FCER2/CORO1A/GZMM	37
BP	GO:0070665	positive regulation of leukocyte proliferation	21/954	158/18800	5.07918e-05	0.00142158	0.00116535	PTPRC/NFATC2/CCL19/IGF1/SLAMF1/CD40LG/FCRL3/TACR1/CD28/CLECL1/LEP/EBI3/SASH3/RASAL3/CD3E/CD1D/CD6/ZAP70/CHRNB2/TNFRSF13C/CORO1A	21
BP	GO:0033500	carbohydrate homeostasis	28/954	245/18800	5.20629e-05	0.00144873	0.00118761	CNR1/PDK4/PAX6/G6PC2/GCGR/KLF15/PTPRN/GCG/POMC/RFX6/CLTRN/GCK/CMA1/GRIK5/INS/BAIAP3/MLXIPL/NGFR/BRSK2/FFAR1/LEP/PTPRN2/ABCC8/VGF/SLC2A4/ADIPOQ/NEUROD1/CARTPT	28
BP	GO:0051282	regulation of sequestering of calcium ion	18/954	124/18800	5.36963e-05	0.0014856	0.00121783	PTPRC/ANK2/JPH4/CCL19/MCOLN3/ATP1A2/MCOLN2/GP1BA/CD19/XCR1/NTSR1/JPH3/CCR7/HAP1/RYR2/DRD2/CORO1A/CCL21	18
BP	GO:0030534	adult behavior	19/954	136/18800	5.75737e-05	0.00158377	0.00129831	EFNB3/NLGN4X/CHL1/SDK1/ATP1A2/CXCL12/UCHL1/ABAT/LGI4/PAX5/LEP/SPTBN4/TMOD1/NTSR1/FGF12/CHRNB2/SEZ6/DRD2/CARTPT	19
BP	GO:0086010	membrane depolarization during action potential	9/954	36/18800	5.84676e-05	0.00159019	0.00130357	ANK2/SCN3B/ATP1A2/HCN2/CACNB2/SCN2B/KCNH2/CACNA1H/SCN7A	9
BP	GO:0140448	signaling receptor ligand precursor processing	9/954	36/18800	5.84676e-05	0.00159019	0.00130357	PCSK1/PCSK1N/CMA1/SCG5/MBOAT4/PCSK2/CPE/CTSG/SLC30A8	9
BP	GO:0007411	axon guidance	27/954	234/18800	5.96593e-05	0.00161348	0.00132267	ARX/ISL1/EFNB3/KIF5C/EDN3/EFNA3/PAX6/CHL1/SLIT1/GAP43/RHOH/CXCL12/RET/NCAM1/NGFR/NRCAM/KIF5A/SLIT3/CDK5R2/CRMP1/NOVA2/GFRA3/NFASC/CDH4/SEMA3G/RELN/DSCAML1	27
BP	GO:0002764	immune response-regulating signaling pathway	45/954	482/18800	6.18818e-05	0.00166424	0.00136427	THEMIS/PTPRC/BTLA/IGHD/MS4A1/NFATC2/TLR10/UBASH3A/NR4A3/CD22/TRAT1/FCN1/FCRL3/IGHM/CD28/LILRA4/LBP/TESPA1/CD19/CR2/HSPA1B/FYB2/CD247/TRBC1/CD8B/IL20RB/CD79B/CD8A/MAPK10/STAP1/PRKCB/CCR7/CTLA4/PAK3/SH2D1A/CR1/ZAP70/NCR3/IGHV7-4-1/IGHV3-38/IRF4/CD79A/CD36/BLK/ITK	45
BP	GO:0097485	neuron projection guidance	27/954	235/18800	6.42241e-05	0.00171764	0.00140805	ARX/ISL1/EFNB3/KIF5C/EDN3/EFNA3/PAX6/CHL1/SLIT1/GAP43/RHOH/CXCL12/RET/NCAM1/NGFR/NRCAM/KIF5A/SLIT3/CDK5R2/CRMP1/NOVA2/GFRA3/NFASC/CDH4/SEMA3G/RELN/DSCAML1	27
BP	GO:0002920	regulation of humoral immune response	10/954	45/18800	6.7975e-05	0.00179522	0.00147164	PTPRC/CXCL13/SPINK5/KLK7/CR2/CCR7/LTA/SUSD4/CR1/FCER2	10
BP	GO:0031295	T cell costimulation	10/954	45/18800	6.7975e-05	0.00179522	0.00147164	EFNB3/CCL19/CD40LG/CD28/CD3E/CCR7/ICOS/TNFRSF13C/CD5/CCL21	10
BP	GO:0016049	cell growth	45/954	484/18800	6.82436e-05	0.00179522	0.00147164	OLFM1/CXCR4/KIAA0319/CDA/RGS4/EDN3/ARMC12/RASGRP2/NKX6-1/IGF1/MEG3/AGTR1/SLIT1/WT1/CXCL12/FAM107A/EPB41L3/NRN1/INS/TMC8/TSPYL2/HSPA1B/AGT/CRABP2/GNG4/NRCAM/MAP2/SYT4/NANOS1/SLIT3/PI16/UNC13A/RND2/FSTL4/SOCS2/SFRP1/NPR1/CDH4/PAPPA2/MAPT/SEMA3G/SPAG6/RIMS2/SH3GL2/IGFBPL1	45
BP	GO:0045123	cellular extravasation	13/954	73/18800	6.91434e-05	0.001809	0.00148294	ITGAL/RIPOR2/CXCL12/CCL2/SELP/MADCAM1/LEP/LYVE1/FUT7/SELL/ELANE/ADD2/CCL21	13
BP	GO:0002067	glandular epithelial cell differentiation	11/954	54/18800	6.96577e-05	0.00181261	0.0014859	AGR2/PAX6/NKX6-1/RFX6/NKX2-2/ASCL1/BMP5/INSM1/WNT4/NKX6-3/NEUROD1	11
BP	GO:0014046	dopamine secretion	9/954	37/18800	7.38091e-05	0.00186073	0.00152535	CNR1/RAB3A/CXCL12/ABAT/SYT7/SYT4/CHRNB2/SYT5/DRD2	9
BP	GO:0014059	regulation of dopamine secretion	9/954	37/18800	7.38091e-05	0.00186073	0.00152535	CNR1/RAB3A/CXCL12/ABAT/SYT7/SYT4/CHRNB2/SYT5/DRD2	9
BP	GO:0007620	copulation	7/954	22/18800	7.38261e-05	0.00186073	0.00152535	CNR1/SLC6A4/P2RY1/ABAT/TACR1/VGF/VIP	7
BP	GO:0031338	regulation of vesicle fusion	7/954	22/18800	7.38261e-05	0.00186073	0.00152535	RAB3A/SLAMF1/GRIK5/CPLX2/SYT4/CPLX1/CORO1A	7
BP	GO:0045061	thymic T cell selection	7/954	22/18800	7.38261e-05	0.00186073	0.00152535	PTPRC/CD28/CD3E/CCR7/ZAP70/CD3D/CD3G	7
BP	GO:2000310	regulation of NMDA receptor activity	7/954	22/18800	7.38261e-05	0.00186073	0.00152535	CNIH2/RASGRF1/CCL2/CRH/MAPK8IP2/RELN/DLG4	7
BP	GO:0002706	regulation of lymphocyte mediated immunity	22/954	175/18800	7.95865e-05	0.00199546	0.0016358	PTPRC/SLAMF1/CD28/IL7R/CR2/LEP/SASH3/IL20RB/CD1D/SLAMF6/TBX21/SERPINB4/LTA/FUT7/SH2D1A/SUSD4/CD1B/CR1/NCR3/CD1E/CD1C/FCER2	22
BP	GO:0051208	sequestering of calcium ion	18/954	128/18800	8.19986e-05	0.00204529	0.00167664	PTPRC/ANK2/JPH4/CCL19/MCOLN3/ATP1A2/MCOLN2/GP1BA/CD19/XCR1/NTSR1/JPH3/CCR7/HAP1/RYR2/DRD2/CORO1A/CCL21	18
BP	GO:0060079	excitatory postsynaptic potential	15/954	95/18800	8.3612e-05	0.00206827	0.00169548	MPP2/CELF4/RGS4/NLGN4X/P2RX5/SLC8A2/GRIK5/CBLN1/MAPK8IP2/CHRNB2/SEZ6/DRD2/RELN/RIMS2/DLG4	15
BP	GO:0034764	positive regulation of transmembrane transport	25/954	213/18800	8.37792e-05	0.00206827	0.00169548	ANK2/GPC3/EDN3/IGF1/KLF15/NR4A3/CLTRN/RGS7/CACNB2/CCL2/FXYD2/ATP1B2/KCNH2/INS/CD19/WNK4/PLP1/AGT/NTSR1/ABCC8/HAP1/RYR2/KCNIP2/ADIPOQ/RELN	25
BP	GO:0098739	import across plasma membrane	23/954	188/18800	8.44167e-05	0.00207338	0.00169967	SLC12A5/RGS4/KCNJ11/ATP1A2/CLTRN/SLC39A4/HCN2/CACNA1A/SLC8A2/FXYD2/ATP1B2/KCNH2/SLC7A8/KCNJ5/WNK4/AGT/NTSR1/KCNJ16/ABCC9/SLC7A2/CACNA1B/CD36/KCNJ3	23
BP	GO:0010975	regulation of neuron projection development	41/954	431/18800	8.602e-05	0.00210203	0.00172316	ADGRB3/CNR1/KIAA0319/EFNB3/NEGR1/DKK1/BRSK1/SLIT1/CXCL12/RET/SNAP25/NDRG4/MAP6/ATP1B2/BMP5/CAMK2B/BRSK2/AGT/KNDC1/CRABP2/NEFL/SRCIN1/NRCAM/PACSIN1/MAP2/ELAVL4/ATP8A2/PAK3/RND2/CRMP1/RTN4RL1/FSTL4/KLK8/CHRNB2/SFRP1/CDH4/SEZ6/MAPT/SEMA3G/RELN/KIF1A	41
BP	GO:0017156	calcium-ion regulated exocytosis	12/954	65/18800	9.08468e-05	0.00220877	0.00181066	RAB3A/SCAMP5/CLTRN/BAIAP3/SYT7/CADPS/SYT4/CDK5R2/CACNA1H/UNC13A/SYT5/RIMS2	12
BP	GO:0048588	developmental cell growth	26/954	227/18800	9.17289e-05	0.00221901	0.00181905	OLFM1/CXCR4/KIAA0319/RGS4/EDN3/NKX6-1/IGF1/SLIT1/CXCL12/NRN1/AGT/CRABP2/NRCAM/MAP2/SYT4/SLIT3/PI16/UNC13A/RND2/FSTL4/CDH4/MAPT/SEMA3G/SPAG6/RIMS2/SH3GL2	26
BP	GO:2000300	regulation of synaptic vesicle exocytosis	11/954	56/18800	9.87564e-05	0.00237707	0.00194862	CNR1/RAB3A/P2RY1/ADCY1/PRKCG/CACNB2/SLC4A8/PRKCB/SYT4/DRD2/SYP	11
BP	GO:0031294	lymphocyte costimulation	10/954	47/18800	0.000100621	0.0024099	0.00197553	EFNB3/CCL19/CD40LG/CD28/CD3E/CCR7/ICOS/TNFRSF13C/CD5/CCL21	10
BP	GO:0042113	B cell activation	34/954	336/18800	0.00010427	0.00248494	0.00203705	PTPRC/IGHD/MS4A1/TBC1D10C/NFATC2/POU2AF1/CD22/CD40LG/FCRL3/IGHM/TNFRSF13B/CD28/IL7R/CD19/CR2/TRBC1/SASH3/IKZF3/CD79B/FCRL1/PRKCB/TBX21/GAPT/CTLA4/CR1/ZAP70/CHRNB2/SFRP1/TNFRSF13C/CD27/IGHV7-4-1/IGHV3-38/CD79A/BLK	34
BP	GO:0050854	regulation of antigen receptor-mediated signaling pathway	12/954	66/18800	0.000105976	0.00251314	0.00206017	PTPRC/UBASH3A/CD22/TRAT1/FCRL3/TESPA1/CD19/STAP1/PRKCB/CCR7/SH2D1A/BLK	12
BP	GO:0050853	B cell receptor signaling pathway	18/954	131/18800	0.000111155	0.00262304	0.00215026	PTPRC/IGHD/MS4A1/NFATC2/CD22/FCRL3/IGHM/CD19/TRBC1/CD79B/STAP1/PRKCB/CTLA4/IGHV7-4-1/IGHV3-38/CD79A/BLK/ITK	18
BP	GO:0090278	negative regulation of peptide hormone secretion	9/954	39/18800	0.000114756	0.0026948	0.00220908	KCNJ11/CHGA/LEP/CRH/ABCC8/SFRP1/DRD2/CARTPT/ACVR1C	9
BP	GO:0045060	negative thymic T cell selection	5/954	11/18800	0.000119015	0.00274132	0.00224722	PTPRC/CD28/CD3E/CCR7/ZAP70	5
BP	GO:0048241	epinephrine transport	5/954	11/18800	0.000119015	0.00274132	0.00224722	SLC29A4/CRH/ADRA2C/VIP/CARTPT	5
BP	GO:0097048	dendritic cell apoptotic process	5/954	11/18800	0.000119015	0.00274132	0.00224722	CCL19/CXCL12/CCR7/BLK/CCL21	5
BP	GO:2000668	regulation of dendritic cell apoptotic process	5/954	11/18800	0.000119015	0.00274132	0.00224722	CCL19/CXCL12/CCR7/BLK/CCL21	5
BP	GO:0002685	regulation of leukocyte migration	25/954	218/18800	0.000121792	0.00278483	0.00228289	VEGFD/EDN3/RIPOR2/CCL19/CXCL13/CCL24/SLAMF1/RHOH/CXCL12/CCL2/SELP/TACR1/LBP/GPR18/BMP5/CD200/MADCAM1/P2RY12/LYVE1/STAP1/CCR7/FUT7/C10orf99/ELANE/CCL21	25
BP	GO:0086001	cardiac muscle cell action potential	13/954	77/18800	0.000122091	0.00278483	0.00228289	ANK2/SCN3B/ATP1A2/HCN2/CACNB2/SCN2B/KCNH2/KCNJ5/FGF12/KCNA5/RYR2/KCNIP2/KCNJ3	13
BP	GO:0032024	positive regulation of insulin secretion	12/954	67/18800	0.000123218	0.00278483	0.00228289	ISL1/NKX6-1/GCG/RFX6/GCK/ABAT/UCN3/BAIAP3/FFAR1/GIPR/SLC30A8/BLK	12
BP	GO:0035418	protein localization to synapse	12/954	67/18800	0.000123218	0.00278483	0.00228289	KIF5C/PCLO/SNAP25/TAMALIN/KIF5A/NPHS1/NSG1/CPLX1/MAPT/RELN/BSN/DLG4	12
BP	GO:0002792	negative regulation of peptide secretion	9/954	40/18800	0.000141467	0.00318236	0.00260876	KCNJ11/CHGA/LEP/CRH/ABCC8/SFRP1/DRD2/CARTPT/ACVR1C	9
BP	GO:0048638	regulation of developmental growth	33/954	329/18800	0.000154643	0.00346256	0.00283846	OLFM1/ACACB/ARX/CXCR4/AGR2/KIAA0319/SLC6A4/RGS4/NKX6-1/IGF1/KCNK2/SLIT1/WT1/CXCL12/LEP/CRABP2/SPTBN4/SASH3/NRCAM/GHR/MAP2/SYT4/ATP8A2/PI16/UNC13A/RND2/FSTL4/SOCS2/CDH4/DRD2/MAPT/SEMA3G/RIMS2	33
BP	GO:0006959	humoral immune response	32/954	317/18800	0.000172089	0.00383536	0.00314407	PTPRC/CFD/KRT6A/IGHD/CLU/MS4A1/POU2AF1/CXCL13/C7/FCN1/IGHM/SPINK5/H2BC7/CCL2/KLK7/CD28/PAX5/C6/CR2/EBI3/TRBC1/CCR7/LTA/SH2D1A/SUSD4/CR1/ELANE/CTSG/IGHV7-4-1/IGHV3-38/FCER2/PDCD1	32
BP	GO:1904064	positive regulation of cation transmembrane transport	19/954	148/18800	0.000181031	0.00400185	0.00328055	ANK2/EDN3/CLTRN/RGS7/CACNB2/CCL2/FXYD2/ATP1B2/KCNH2/CD19/WNK4/PLP1/AGT/NTSR1/ABCC8/HAP1/RYR2/KCNIP2/RELN	19
BP	GO:0002438	acute inflammatory response to antigenic stimulus	7/954	25/18800	0.000182053	0.00400185	0.00328055	CNR1/IL20RB/PLA2G2D/CD6/CCR7/FUT7/ELANE	7
BP	GO:0032753	positive regulation of interleukin-4 production	7/954	25/18800	0.000182053	0.00400185	0.00328055	CD40LG/CD28/CLECL1/SASH3/IL20RB/CD3E/IRF4	7
BP	GO:0002923	regulation of humoral immune response mediated by circulating immunoglobulin	6/954	18/18800	0.000184236	0.00403141	0.00330478	PTPRC/CR2/LTA/SUSD4/CR1/FCER2	6
BP	GO:0071674	mononuclear cell migration	23/954	199/18800	0.000199513	0.00434596	0.00356264	ITGAL/CXCR4/CCL23/RIPOR2/CCL19/CXCL13/CCL24/SLAMF1/CXCL12/CCL2/RET/BMP5/CD200/MADCAM1/ASB2/TBX21/CCR7/FUT7/C10orf99/ZAP70/CCL17/CTSG/CCL21	23
BP	GO:0034329	cell junction assembly	39/954	420/18800	0.000209346	0.0045396	0.00372137	CBLN4/ADGRB3/ANK2/NLGN4X/NEGR1/DKK1/CDH22/SDK1/PCLO/DNER/GPM6A/CTNND2/LRRC4/SLIT1/CLSTN2/GAP43/CDH19/GPM6B/FAM107A/EPB41L3/LRRC4B/WNT4/LRRTM3/AGT/CORO2B/PCDHB5/NRCAM/CDH10/COL17A1/CBLN1/GABRB3/CHRNB2/SFRP1/LHFPL4/DRD2/ADD2/LRRN3/CLDN18/BSN	39
BP	GO:0014003	oligodendrocyte development	9/954	42/18800	0.000210585	0.004546	0.00372662	CLU/ZNF488/NKX2-2/SOX10/ASCL1/MAL/PLP1/ASPA/TPPP	9
BP	GO:0034284	response to monosaccharide	23/954	200/18800	0.000214873	0.00459733	0.0037687	MAFA/NKX6-1/PTPRN/GCG/RFX6/CLTRN/PCSK1/GCK/CMA1/NKX2-2/GRIK5/UCN3/BAIAP3/MLXIPL/BRSK2/LEP/PTPRN2/GIPR/ADIPOQ/NEUROD1/LPL/SLC30A8/ACVR1C	23
BP	GO:0050864	regulation of B cell activation	23/954	200/18800	0.000214873	0.00459733	0.0037687	PTPRC/IGHD/TBC1D10C/NFATC2/CD22/FCRL3/IGHM/TNFRSF13B/CD28/CD19/TRBC1/SASH3/IKZF3/TBX21/CTLA4/CR1/CHRNB2/SFRP1/TNFRSF13C/CD27/IGHV7-4-1/IGHV3-38/BLK	23
BP	GO:0008277	regulation of G protein-coupled receptor signaling pathway	18/954	138/18800	0.000216976	0.00462178	0.00378874	RGS4/ADCYAP1/PTGDR2/RGS7/CHGA/RGS13/GPRASP1/GNG7/GIPR/RGS11/GNG4/APLP1/TUB/MET/NECAB2/DRD2/SYP/RGS9	18
BP	GO:0099601	regulation of neurotransmitter receptor activity	11/954	61/18800	0.00021997	0.00466492	0.00382411	CNIH2/PRRT1/RASGRF1/CCL2/DLGAP3/PSCA/CRH/NPTX2/MAPK8IP2/RELN/DLG4	11
BP	GO:0009749	response to glucose	22/954	189/18800	0.000245861	0.00519111	0.00425545	MAFA/NKX6-1/PTPRN/GCG/RFX6/CLTRN/PCSK1/GCK/CMA1/NKX2-2/GRIK5/UCN3/BAIAP3/MLXIPL/BRSK2/PTPRN2/GIPR/ADIPOQ/NEUROD1/LPL/SLC30A8/ACVR1C	22
BP	GO:0001764	neuron migration	20/954	164/18800	0.000249572	0.00524646	0.00430083	ARX/CXCR4/KIAA0319/PAX6/CHL1/NKX6-1/DNER/GPM6A/ASTN2/CXCL12/ASCL1/CAMK2B/CCR4/NRCAM/CDK5R2/GFRA3/CCK/ASTN1/DRD2/RELN	20
BP	GO:0035725	sodium ion transmembrane transport	21/954	177/18800	0.000259263	0.00542012	0.00444319	FXYD4/SLC6A4/SCN3B/ATP1A2/SLC6A16/HCN2/SLC8A2/SCN2B/FXYD2/ATP1B2/WNK4/SLC4A10/SLC4A8/FGF14/OSR1/CACNA1H/FGF12/SLC6A19/SLC6A17/SCN7A/FXYD6	21
BP	GO:1903305	regulation of regulated secretory pathway	18/954	140/18800	0.000260085	0.00542012	0.00444319	CNR1/RAB3A/P2RY1/SCAMP5/ADCY1/PRKCG/CACNB2/BAIAP3/SYT7/SLC4A8/PRKCB/SYT4/CDK5R2/CACNA1H/SYT5/DRD2/SYP/BLK	18
BP	GO:1905954	positive regulation of lipid localization	14/954	94/18800	0.000268736	0.00557627	0.00457119	ACACB/ATP8A1/ABCB4/VSTM2A/AVPR1B/CETP/CRH/NTSR1/ATP8A2/CIDEA/ADIPOQ/LPL/PTGES/CD36	14
BP	GO:0051962	positive regulation of nervous system development	28/954	270/18800	0.000275624	0.00569465	0.00466823	ADGRB3/CXCR4/ZNF488/PAX6/NKX6-1/NEURL1/CLSTN2/CXCL12/NKX2-2/SOX10/MAP6/ASCL1/LRRC4B/CAMK2B/LRRTM3/CRABP2/NEFL/ASPA/HAP1/LTA/PAK3/CBLN1/RND2/CDH4/DRD2/MAPT/LRRN3/RELN	28
BP	GO:0006941	striated muscle contraction	21/954	178/18800	0.000280216	0.00576478	0.00472572	CXCR4/ANK2/SCN3B/ATP1A2/KLHL41/CACNB2/TNNT1/CHGA/SCN2B/DTNA/RCSD1/KCNH2/SYNM/KCNJ5/TNNT3/TCAP/ATP8A2/FGF12/KCNA5/RYR2/KCNJ3	21
BP	GO:0036465	synaptic vesicle recycling	12/954	73/18800	0.000285696	0.00585252	0.00479765	NLGN4X/RAB3A/SNAP91/SYT7/PACSIN1/AMPH/DNAJC6/SLC2A4/SYT5/SNCB/SYP/SH3GL2	12
BP	GO:0032103	positive regulation of response to external stimulus	40/954	442/18800	0.0002972	0.00606237	0.00496968	VEGFD/CXCR4/IL16/CNR1/EDN3/TLR10/RIPOR2/CCL19/CXCL13/CCL24/AGTR1/SLAMF1/FCN1/EREG/PYHIN1/CXCL12/KLK7/MIR126/FABP4/CD28/LBP/AGT/CCR4/P2RY12/CD1D/STAP1/APOH/SMOC2/SLAMF6/CCR7/SERPINF2/LTA/PAK3/SH2D1A/MET/NCR3/LPL/SCG2/USP27X/CCL21	40
BP	GO:0031346	positive regulation of cell projection organization	33/954	341/18800	0.000299509	0.00608369	0.00498716	CNR1/NEGR1/RIPOR2/CCL19/GPM6A/TENM2/NEURL1/CXCL12/RET/NDRG4/MAP6/ATP1B2/INS/BMP5/CAMK2B/AGT/CRABP2/P2RY12/NEFL/PACSIN1/ELAVL4/CCR7/ATP8A2/HAP1/CARMIL2/PAK3/ENPP2/RND2/CDH4/MAPT/RELN/DLG4/CCL21	33
BP	GO:0019098	reproductive behavior	9/954	44/18800	0.000305668	0.00611546	0.0050132	BRINP1/CNR1/SLC6A4/P2RY1/ABAT/TACR1/VGF/MAPK8IP2/VIP	9
BP	GO:1901381	positive regulation of potassium ion transmembrane transport	9/954	44/18800	0.000305668	0.00611546	0.0050132	ANK2/EDN3/RGS7/FXYD2/ATP1B2/KCNH2/WNK4/ABCC8/KCNIP2	9
BP	GO:0098659	inorganic cation import across plasma membrane	16/954	118/18800	0.000306154	0.00611546	0.0050132	SLC12A5/KCNJ11/ATP1A2/SLC39A4/HCN2/CACNA1A/SLC8A2/FXYD2/ATP1B2/KCNH2/KCNJ5/WNK4/KCNJ16/ABCC9/CACNA1B/KCNJ3	16
BP	GO:0099587	inorganic ion import across plasma membrane	16/954	118/18800	0.000306154	0.00611546	0.0050132	SLC12A5/KCNJ11/ATP1A2/SLC39A4/HCN2/CACNA1A/SLC8A2/FXYD2/ATP1B2/KCNH2/KCNJ5/WNK4/KCNJ16/ABCC9/CACNA1B/KCNJ3	16
BP	GO:0051048	negative regulation of secretion	20/954	167/18800	0.000317893	0.0063237	0.00518391	CNR1/P2RY1/KCNJ11/ABAT/CHGA/INS/CD200/WNK4/LEP/CRH/ADRA2C/SRCIN1/ABCC8/SYT4/TFF2/ADIPOQ/SFRP1/DRD2/CARTPT/ACVR1C	20
BP	GO:0070588	calcium ion transmembrane transport	31/954	314/18800	0.000319299	0.00632554	0.00518541	PTPRC/ANK2/JPH4/CCL19/MCOLN3/ATP1A2/GPM6A/HPCA/CACNB2/MCOLN2/GP1BA/CACNA1A/SLC8A2/CD19/MICU3/XCR1/PLP1/ATP2A3/MRLN/NTSR1/JPH3/CCR7/HAP1/CACNA1H/RYR2/CACNA2D2/CACNA1B/DRD2/CACNA2D3/CORO1A/CCL21	31
BP	GO:2001257	regulation of cation channel activity	21/954	180/18800	0.000326615	0.00644396	0.00528249	CNIH2/KCNG1/ANK2/JPH4/PRRT1/RASGRF1/HPCA/CACNB2/CCL2/CRH/NTSR1/JPH3/ABCC8/FGF14/HAP1/FGF12/KCNIP2/MAPK8IP2/DRD2/RELN/DLG4	21
BP	GO:1905952	regulation of lipid localization	19/954	155/18800	0.000330317	0.00647231	0.00530572	ACACB/DISP3/ATP8A1/AGTR1/ABCB4/POMC/VSTM2A/AVPR1B/CETP/LEP/AGT/CRH/NTSR1/ATP8A2/CIDEA/ADIPOQ/LPL/PTGES/CD36	19
BP	GO:0009746	response to hexose	22/954	193/18800	0.000330741	0.00647231	0.00530572	MAFA/NKX6-1/PTPRN/GCG/RFX6/CLTRN/PCSK1/GCK/CMA1/NKX2-2/GRIK5/UCN3/BAIAP3/MLXIPL/BRSK2/PTPRN2/GIPR/ADIPOQ/NEUROD1/LPL/SLC30A8/ACVR1C	22
BP	GO:0086002	cardiac muscle cell action potential involved in contraction	10/954	54/18800	0.000337087	0.00652565	0.00534946	ANK2/SCN3B/CACNB2/SCN2B/KCNH2/KCNJ5/FGF12/KCNA5/RYR2/KCNJ3	10
BP	GO:0001910	regulation of leukocyte mediated cytotoxicity	13/954	85/18800	0.000337658	0.00652565	0.00534946	PTPRC/DNASE1L3/IL7R/LEP/CD1D/STAP1/SLAMF6/SERPINB4/SH2D1A/CD1B/NCR3/CD1E/CD1C	13
BP	GO:1903531	negative regulation of secretion by cell	18/954	143/18800	0.000338699	0.00652565	0.00534946	CNR1/P2RY1/KCNJ11/ABAT/CHGA/INS/CD200/LEP/CRH/ADRA2C/SRCIN1/ABCC8/SYT4/ADIPOQ/SFRP1/DRD2/CARTPT/ACVR1C	18
BP	GO:0030888	regulation of B cell proliferation	11/954	64/18800	0.000340554	0.00652565	0.00534946	PTPRC/NFATC2/CD22/FCRL3/TNFRSF13B/SASH3/IKZF3/CTLA4/CHRNB2/TNFRSF13C/BLK	11
BP	GO:0098930	axonal transport	11/954	64/18800	0.000340554	0.00652565	0.00534946	CNIH2/KIF5C/UCHL1/CALY/NEFL/KIF5A/MAP2/HAP1/AP3B2/MAPT/KIF1A	11
BP	GO:0001909	leukocyte mediated cytotoxicity	17/954	131/18800	0.0003416	0.00652565	0.00534946	PTPRC/DNASE1L3/IL7R/LEP/CD1D/STAP1/SLAMF6/SERPINB4/SH2D1A/CD1B/ELANE/CTSG/NCR3/CD1E/CD1C/CORO1A/GZMM	17
BP	GO:0042551	neuron maturation	9/954	45/18800	0.000365091	0.00694684	0.00569473	ADGRB3/FEV/RET/LGI4/C1QL1/SPTBN4/NRCAM/KCNIP2/ACTL6B	9
BP	GO:0048639	positive regulation of developmental growth	20/954	169/18800	0.000372041	0.00704448	0.00577477	ACACB/ARX/CXCR4/AGR2/IGF1/WT1/CXCL12/LEP/CRABP2/SPTBN4/SASH3/GHR/SYT4/ATP8A2/UNC13A/RND2/CDH4/DRD2/MAPT/RIMS2	20
BP	GO:0035270	endocrine system development	17/954	132/18800	0.000373956	0.00704448	0.00577477	ISL1/SIX3/PAX6/NKX6-1/RFX6/PCSK1/WT1/NR0B1/NKX2-2/ASCL1/BMP5/INSM1/WNT4/GIPR/CRH/NEUROD1/DRD2	17
BP	GO:0043279	response to alkaloid	14/954	97/18800	0.000374613	0.00704448	0.00577477	CXCR4/CNR1/RGS4/SDK1/PCSK1/PRKCG/FOSB/ABAT/TACR1/GHR/ELAVL4/RYR2/CHRNB2/DRD2	14
BP	GO:0050807	regulation of synapse organization	23/954	209/18800	0.000407311	0.00762954	0.00625438	ADGRB3/NEGR1/DKK1/GPM6A/NEURL1/SLIT1/CLSTN2/INS/LRRC4B/CAMK2B/LRRTM3/SRCIN1/NRCAM/PAK3/CTTNBP2/CBLN1/KLK8/CHRNB2/LHFPL4/DRD2/LRRN3/RELN/KIF1A	23
BP	GO:0002703	regulation of leukocyte mediated immunity	25/954	236/18800	0.000416887	0.00777865	0.00637661	PTPRC/SLAMF1/DNASE1L3/CD28/IL7R/CR2/LEP/SASH3/IL20RB/CD1D/STAP1/SLAMF6/TBX21/SERPINB4/LTA/FUT7/SH2D1A/SUSD4/CD1B/CR1/NCR3/CD1E/CD1C/FCER2/BLK	25
BP	GO:0008344	adult locomotory behavior	12/954	76/18800	0.000419322	0.00779389	0.0063891	EFNB3/CHL1/ATP1A2/CXCL12/UCHL1/LGI4/SPTBN4/TMOD1/NTSR1/FGF12/SEZ6/DRD2	12
BP	GO:0046640	regulation of alpha-beta T cell proliferation	8/954	37/18800	0.00044248	0.00819269	0.00671603	PTPRC/CD28/EBI3/MAPK8IP1/RASAL3/CD3E/LGALS9B/ZAP70	8
BP	GO:0046847	filopodium assembly	11/954	66/18800	0.00044851	0.00827252	0.00678146	RIPOR2/GPM6A/TENM2/NEURL1/GAP43/TTYH1/PPP1R16B/CCR7/SPEF1/SPAG6/CCL21	11
BP	GO:0002864	regulation of acute inflammatory response to antigenic stimulus	5/954	14/18800	0.000453851	0.00830737	0.00681004	CNR1/IL20RB/PLA2G2D/CCR7/FUT7	5
BP	GO:0045059	positive thymic T cell selection	5/954	14/18800	0.000453851	0.00830737	0.00681004	PTPRC/CD3E/ZAP70/CD3D/CD3G	5
BP	GO:0051924	regulation of calcium ion transport	26/954	251/18800	0.00045628	0.0083202	0.00682055	CXCR4/IL16/ANK2/JPH4/RGS4/P2RX5/ATP1A2/GCG/HPCA/FCRL3/CACNB2/CXCL12/CCL2/CD19/CAMK2B/FFAR1/PLP1/AGT/MRLN/NTSR1/JPH3/HAP1/RYR2/ADCYAP1R1/DRD2/CORO1A	26
BP	GO:0019233	sensory perception of pain	14/954	99/18800	0.000463472	0.00841945	0.00690191	CXCR4/CNR1/SCN3B/P2RY1/IAPP/CXCL12/CCL2/UCHL1/TACR1/NTSR1/VIP/CHRNB2/CNR2/PTGES	14
BP	GO:0050920	regulation of chemotaxis	24/954	225/18800	0.000487427	0.00882133	0.00723135	VEGFD/CXCR4/IL16/EDN3/RIPOR2/CCL19/CXCL13/SLAMF1/SLIT1/CXCL12/CCL2/LBP/GPR18/CCR4/P2RY12/STAP1/SMOC2/CCR7/NOVA2/MET/ELANE/SEMA3G/SCG2/CCL21	24
BP	GO:0010469	regulation of signaling receptor activity	20/954	173/18800	0.000504868	0.00910276	0.00746206	CNIH2/DKK4/LY6H/DKK1/PRRT1/P2RY1/GPRC5A/EREG/RASGRF1/NEURL1/CCL2/DLGAP3/PSCA/CRH/ADRA2C/NPTX2/MAPK8IP2/RELN/MUC4/DLG4	20
BP	GO:1902305	regulation of sodium ion transmembrane transport	11/954	67/18800	0.000512407	0.00916887	0.00751626	FXYD4/SCN3B/ATP1A2/SCN2B/FXYD2/ATP1B2/WNK4/FGF14/OSR1/FGF12/FXYD6	11
BP	GO:0002673	regulation of acute inflammatory response	9/954	47/18800	0.000512614	0.00916887	0.00751626	CNR1/DNASE1L3/INS/KLKB1/IL20RB/PLA2G2D/CCR7/FUT7/PTGES	9
BP	GO:0031341	regulation of cell killing	14/954	100/18800	0.000514249	0.00916887	0.00751626	PTPRC/DNASE1L3/IL7R/LEP/CD1D/STAP1/SLAMF6/SERPINB4/SH2D1A/CD1B/NCR3/CD1E/CD1C/FCER2	14
BP	GO:0009743	response to carbohydrate	24/954	226/18800	0.000519791	0.00923349	0.00756923	MAFA/NKX6-1/PTPRN/GCG/RFX6/CLTRN/PCSK1/GCK/CMA1/NKX2-2/GRIK5/UCN3/BAIAP3/MLXIPL/BRSK2/LEP/PTPRN2/GIPR/PRKCB/ADIPOQ/NEUROD1/LPL/SLC30A8/ACVR1C	24
BP	GO:0098900	regulation of action potential	10/954	57/18800	0.000530108	0.00938213	0.00769108	ANK2/CNR1/TACR1/SLC8A2/NTSR1/FGF12/RYR2/CHRNB2/CNR2/CD36	10
BP	GO:0001990	regulation of systemic arterial blood pressure by hormone	8/954	38/18800	0.000535836	0.00941429	0.00771744	EDN3/AGTR1/TACR1/CMA1/AVPR1B/AGT/SERPINF2/CTSG	8
BP	GO:0007617	mating behavior	8/954	38/18800	0.000535836	0.00941429	0.00771744	CNR1/SLC6A4/P2RY1/ABAT/TACR1/VGF/MAPK8IP2/VIP	8
BP	GO:0002526	acute inflammatory response	15/954	113/18800	0.000586979	0.0102753	0.00842328	CNR1/DNASE1L3/TACR1/LBP/INS/KL/KLKB1/IL20RB/PLA2G2D/CD6/CCR7/SERPINF2/FUT7/ELANE/PTGES	15
BP	GO:0002028	regulation of sodium ion transport	13/954	90/18800	0.000594767	0.0103739	0.00850413	FXYD4/SCN3B/ATP1A2/SCN2B/FXYD2/ATP1B2/WNK4/SPTBN4/FGF14/OSR1/FGF12/DRD2/FXYD6	13
BP	GO:0050803	regulation of synapse structure or activity	23/954	215/18800	0.000607572	0.010559	0.00865585	ADGRB3/NEGR1/DKK1/GPM6A/NEURL1/SLIT1/CLSTN2/INS/LRRC4B/CAMK2B/LRRTM3/SRCIN1/NRCAM/PAK3/CTTNBP2/CBLN1/KLK8/CHRNB2/LHFPL4/DRD2/LRRN3/RELN/KIF1A	23
BP	GO:2000649	regulation of sodium ion transmembrane transporter activity	10/954	58/18800	0.000611871	0.0105955	0.00868574	FXYD4/SCN3B/ATP1A2/SCN2B/FXYD2/WNK4/FGF14/OSR1/FGF12/FXYD6	10
BP	GO:0086012	membrane depolarization during cardiac muscle cell action potential	6/954	22/18800	0.000621929	0.0106713	0.00874792	ANK2/SCN3B/ATP1A2/HCN2/CACNB2/SCN2B	6
BP	GO:0099500	vesicle fusion to plasma membrane	6/954	22/18800	0.000621929	0.0106713	0.00874792	RAB3A/SNAP25/GRIK5/CPLX2/TRARG1/CPLX1	6
BP	GO:0034767	positive regulation of ion transmembrane transport	19/954	163/18800	0.000622902	0.0106713	0.00874792	ANK2/EDN3/CLTRN/RGS7/CACNB2/CCL2/FXYD2/ATP1B2/KCNH2/CD19/WNK4/PLP1/AGT/NTSR1/ABCC8/HAP1/RYR2/KCNIP2/RELN	19
BP	GO:0098815	modulation of excitatory postsynaptic potential	8/954	39/18800	0.000644502	0.0110022	0.00901918	CELF4/RGS4/NLGN4X/SLC8A2/CBLN1/RELN/RIMS2/DLG4	8
BP	GO:0048172	regulation of short-term neuronal synaptic plasticity	5/954	15/18800	0.000652455	0.0110596	0.00906618	RAB3A/SLC8A2/SLC4A10/SYT4/SYP	5
BP	GO:0099509	regulation of presynaptic cytosolic calcium ion concentration	5/954	15/18800	0.000652455	0.0110596	0.00906618	CNR1/P2RY1/CACNB2/TSPOAP1/SCGN	5
BP	GO:0070509	calcium ion import	13/954	91/18800	0.000662289	0.0111869	0.00917053	MS4A1/GCG/FCRL3/CACNB2/GCK/CACNA1A/CXCL12/CCL2/SLC8A2/MICU3/MRLN/CACNA1H/CACNA1B	13
BP	GO:0008306	associative learning	12/954	80/18800	0.000676375	0.0113562	0.00930935	BRSK1/ATP1A2/TACR1/SNAP25/NDRG4/AGT/ABCC8/ELAVL4/NPTX2/CHRNB2/DRD2/RELN	12
BP	GO:0001659	temperature homeostasis	20/954	177/18800	0.000677032	0.0113562	0.00930935	CXCR4/EBF2/CNR1/ADCYAP1/PRLR/PEMT/ABAT/FABP4/NOVA1/NMU/LEP/NTSR1/CIDEA/NOVA2/ADIPOQ/WNT10B/DRD2/PTGES/IRF4/CD36	20
BP	GO:0008089	anterograde axonal transport	9/954	49/18800	0.000705779	0.0117973	0.00967093	CNIH2/KIF5C/CALY/NEFL/KIF5A/MAP2/HAP1/AP3B2/KIF1A	9
BP	GO:0016358	dendrite development	24/954	231/18800	0.000711386	0.0118499	0.00971402	ADGRB3/KIAA0319/SLC12A5/SDK1/CTNND2/NEURL1/MAP6/BMP5/CAMK2B/KNDC1/SRCIN1/CD3E/PACSIN1/MAP2/ELAVL4/PAK3/FSTL4/MAPK8IP2/CHRNB2/SEZ6/RELN/KIF1A/DLG4/ACTL6B	24
BP	GO:0060326	cell chemotaxis	30/954	315/18800	0.000718302	0.0119238	0.00977464	VEGFD/CXCR4/IL16/CCL23/EDN3/RIPOR2/CCL19/CXCL13/CCL24/AGTR1/SLAMF1/CXCL12/CCL2/CHGA/LBP/GPR18/XCR1/CCR4/STAP1/SMOC2/CCR7/C10orf99/MET/CCL17/CNR2/CTSG/SCG2/CXCR6/CORO1A/CCL21	30
BP	GO:0050921	positive regulation of chemotaxis	17/954	140/18800	0.000742473	0.0122827	0.0100688	VEGFD/CXCR4/IL16/EDN3/RIPOR2/CCL19/CXCL13/SLAMF1/CXCL12/LBP/CCR4/P2RY12/SMOC2/CCR7/MET/SCG2/CCL21	17
BP	GO:0032890	regulation of organic acid transport	11/954	70/18800	0.000751344	0.0123869	0.0101542	RGS4/ATP1A2/CLTRN/ABAT/AVPR1B/LEP/AGT/SV2A/NTSR1/SYT4/PTGES	11
BP	GO:0050714	positive regulation of protein secretion	16/954	128/18800	0.000765503	0.012485	0.0102347	ISL1/NKX6-1/IGF1/GCG/RFX6/PCSK1/GCK/ABAT/INS/UCN3/BAIAP3/FFAR1/GIPR/SLC30A8/APBB1/BLK	16
BP	GO:0071695	anatomical structure maturation	25/954	246/18800	0.000769294	0.012485	0.0102347	ADGRB3/SIX3/FEV/NKX6-1/CCL19/IGF1/EREG/SPINK5/RET/SOX10/LGI4/ASCL1/C1QL1/LEP/SPTBN4/REC8/NRCAM/ZBTB16/CDK5R2/KCNIP2/WNT10B/TDRD10/PGR/ACTL6B/CCL21	25
BP	GO:0034331	cell junction maintenance	8/954	40/18800	0.000770261	0.012485	0.0102347	CBLN4/ADGRB3/RAB3A/PCLO/C1QL1/CBLN1/BSN/DLG4	8
BP	GO:0046633	alpha-beta T cell proliferation	8/954	40/18800	0.000770261	0.012485	0.0102347	PTPRC/CD28/EBI3/MAPK8IP1/RASAL3/CD3E/LGALS9B/ZAP70	8
BP	GO:0048489	synaptic vesicle transport	8/954	40/18800	0.000770261	0.012485	0.0102347	CNIH2/KIF5C/RAB3A/SNAP91/KIF5A/MAP2/SLC2A4/AP3B2	8
BP	GO:0002687	positive regulation of leukocyte migration	17/954	141/18800	0.000805286	0.0128601	0.0105422	VEGFD/EDN3/RIPOR2/CCL19/CXCL13/CCL24/SLAMF1/CXCL12/SELP/TACR1/LBP/MADCAM1/P2RY12/LYVE1/CCR7/FUT7/CCL21	17
BP	GO:0046641	positive regulation of alpha-beta T cell proliferation	6/954	23/18800	0.00080561	0.0128601	0.0105422	PTPRC/CD28/EBI3/RASAL3/CD3E/ZAP70	6
BP	GO:0048169	regulation of long-term neuronal synaptic plasticity	6/954	23/18800	0.00080561	0.0128601	0.0105422	NEURL1/CAMK2B/AGT/DRD2/SYP/DLG4	6
BP	GO:0051957	positive regulation of amino acid transport	6/954	23/18800	0.00080561	0.0128601	0.0105422	CLTRN/ABAT/AVPR1B/AGT/NTSR1/SYT4	6
BP	GO:0046888	negative regulation of hormone secretion	10/954	60/18800	0.000806764	0.0128601	0.0105422	KCNJ11/CHGA/LEP/CRH/ABCC8/ADIPOQ/SFRP1/DRD2/CARTPT/ACVR1C	10
BP	GO:1903307	positive regulation of regulated secretory pathway	9/954	50/18800	0.000822538	0.0130683	0.0107129	CNR1/RAB3A/SCAMP5/CACNB2/SYT7/SLC4A8/SYT4/CDK5R2/CACNA1H	9
BP	GO:0050805	negative regulation of synaptic transmission	11/954	71/18800	0.000849061	0.0134453	0.0110219	SLC6A4/GRIK3/CELF4/NLGN4X/PRRT1/SYT4/CBLN1/ADIPOQ/CNR2/DRD2/MAPT	11
BP	GO:0048709	oligodendrocyte differentiation	13/954	94/18800	0.000904793	0.0142632	0.0116924	CXCR4/CLU/ZNF488/PAX6/NKX6-1/NKX2-2/SOX10/ASCL1/MAL/DUSP15/PLP1/ASPA/TPPP	13
BP	GO:0042063	gliogenesis	28/954	291/18800	0.000908839	0.0142632	0.0116924	CXCR4/CLU/ZNF488/PAX6/NKX6-1/P2RY1/KLF15/DNER/GAP43/CCL2/NKX2-2/SOX10/LGI4/ATP1B2/ASCL1/MAL/DUSP15/NRROS/PLP1/P2RY12/ASPA/ABCC8/STAP1/CDK5R2/LTA/TPPP/MAPT/RELN	28
BP	GO:1903236	regulation of leukocyte tethering or rolling	5/954	16/18800	0.000909597	0.0142632	0.0116924	CXCL12/SELP/FUT7/ELANE/CCL21	5
BP	GO:0006814	sodium ion transport	25/954	249/18800	0.000916247	0.014315	0.0117348	FXYD4/SLC6A4/SLC38A4/SCN3B/ATP1A2/SLC6A16/HCN2/SLC10A6/SLC8A2/SCN2B/FXYD2/ATP1B2/WNK4/SLC4A10/SPTBN4/SLC4A8/FGF14/OSR1/CACNA1H/FGF12/SLC6A19/SLC6A17/SCN7A/DRD2/FXYD6	25
BP	GO:0048488	synaptic vesicle endocytosis	10/954	61/18800	0.000921822	0.014315	0.0117348	NLGN4X/SNAP91/PACSIN1/AMPH/DNAJC6/SLC2A4/SYT5/SNCB/SYP/SH3GL2	10
BP	GO:0140238	presynaptic endocytosis	10/954	61/18800	0.000921822	0.014315	0.0117348	NLGN4X/SNAP91/PACSIN1/AMPH/DNAJC6/SLC2A4/SYT5/SNCB/SYP/SH3GL2	10
BP	GO:0035883	enteroendocrine cell differentiation	7/954	32/18800	0.000934405	0.0144637	0.0118568	PAX6/NKX6-1/RFX6/NKX2-2/BMP5/INSM1/NEUROD1	7
BP	GO:0019935	cyclic-nucleotide-mediated signaling	12/954	83/18800	0.000946192	0.0145993	0.0119679	ADCYAP1/ADCY1/POMC/RUNDC3A/GLP1R/INS/ADCY2/GIPR/PDE3B/NPR1/ADCYAP1R1/CD36	12
BP	GO:0043268	positive regulation of potassium ion transport	9/954	51/18800	0.000954531	0.0146809	0.0120348	ANK2/EDN3/RGS7/FXYD2/ATP1B2/KCNH2/WNK4/ABCC8/KCNIP2	9
BP	GO:0030595	leukocyte chemotaxis	24/954	236/18800	0.000961686	0.0147438	0.0120864	VEGFD/CXCR4/IL16/CCL23/EDN3/RIPOR2/CCL19/CXCL13/CCL24/SLAMF1/CXCL12/CCL2/CHGA/LBP/GPR18/STAP1/CCR7/C10orf99/CCL17/CNR2/CTSG/SCG2/CORO1A/CCL21	24
BP	GO:0021953	central nervous system neuron differentiation	19/954	169/18800	0.000969182	0.0148116	0.0121419	ARX/ISL1/CHD5/PAX6/NKX6-1/EOMES/NKX2-2/ASCL1/LEP/KNDC1/SLC4A10/SPTBN4/MAP2/ELAVL4/CBLN1/NOVA2/CHRNB2/DRD2/MAPT	19
BP	GO:0030198	extracellular matrix organization	29/954	307/18800	0.00099337	0.0151332	0.0124055	HAS3/SMOC1/MELTF/SPINK5/TLL1/WT1/KLK7/TMPRSS6/COL11A2/GPM6B/CMA1/ADAMTS16/AGT/HAS1/VIT/NPHS1/SMOC2/ADAMTS8/APLP1/CARMIL2/SERPINF2/PTX3/COL17A1/MMP19/ANGPTL7/ELANE/CTSG/COL14A1/ADAMTSL2	29
BP	GO:0003073	regulation of systemic arterial blood pressure	13/954	95/18800	0.00100056	0.0151468	0.0124167	EDN3/AGTR1/TACR1/CMA1/AVPR1B/ADAMTS16/KL/AGT/CORO2B/NTSR1/SERPINF2/CTSG/DRD2	13
BP	GO:1901379	regulation of potassium ion transmembrane transport	13/954	95/18800	0.00100056	0.0151468	0.0124167	KCNG1/ANK2/RGS4/EDN3/RGS7/KCNIP1/FXYD2/ATP1B2/KCNH2/WNK4/ABCC8/KCNIP2/DPP6	13
BP	GO:0002922	positive regulation of humoral immune response	6/954	24/18800	0.00102847	0.0153759	0.0126045	PTPRC/KLK7/CCR7/LTA/CR1/FCER2	6
BP	GO:0003081	regulation of systemic arterial blood pressure by renin-angiotensin	6/954	24/18800	0.00102847	0.0153759	0.0126045	AGTR1/TACR1/CMA1/AGT/SERPINF2/CTSG	6
BP	GO:0044062	regulation of excretion	6/954	24/18800	0.00102847	0.0153759	0.0126045	AGTR1/TACR1/AGT/NPHS1/NPR1/DRD2	6
BP	GO:0050855	regulation of B cell receptor signaling pathway	6/954	24/18800	0.00102847	0.0153759	0.0126045	CD22/FCRL3/CD19/STAP1/PRKCB/BLK	6
BP	GO:0043062	extracellular structure organization	29/954	308/18800	0.00104504	0.0155753	0.012768	HAS3/SMOC1/MELTF/SPINK5/TLL1/WT1/KLK7/TMPRSS6/COL11A2/GPM6B/CMA1/ADAMTS16/AGT/HAS1/VIT/NPHS1/SMOC2/ADAMTS8/APLP1/CARMIL2/SERPINF2/PTX3/COL17A1/MMP19/ANGPTL7/ELANE/CTSG/COL14A1/ADAMTSL2	29
BP	GO:0032735	positive regulation of interleukin-12 production	8/954	42/18800	0.00108076	0.0158278	0.0129749	IL16/ISL1/CCL19/CD40LG/LEP/LTB/CCR7/CD36	8
BP	GO:0070091	glucagon secretion	4/954	10/18800	0.00108171	0.0158278	0.0129749	LEP/SYT7/CRH/CARTPT	4
BP	GO:0070092	regulation of glucagon secretion	4/954	10/18800	0.00108171	0.0158278	0.0129749	LEP/SYT7/CRH/CARTPT	4
BP	GO:1900003	regulation of serine-type endopeptidase activity	4/954	10/18800	0.00108171	0.0158278	0.0129749	SPINK5/SPINK2/ANXA8L1/CR1	4
BP	GO:1902513	regulation of organelle transport along microtubule	4/954	10/18800	0.00108171	0.0158278	0.0129749	CNIH2/NEFH/MAP2/HAP1	4
BP	GO:1902571	regulation of serine-type peptidase activity	4/954	10/18800	0.00108171	0.0158278	0.0129749	SPINK5/SPINK2/ANXA8L1/CR1	4
BP	GO:0050878	regulation of body fluid levels	34/954	382/18800	0.00109103	0.0159158	0.0130471	AGR2/HBB/PRLR/MMRN1/VTN/P2RY1/CDO1/CD40LG/TPH1/TSPAN32/SERPINA10/NEURL1/GP1BA/SELP/ABAT/TACR1/KRT16/KLKB1/WNK4/F10/ADRA2C/P2RY12/CORO2B/TREML1/APOH/SERPINF2/MET/VIP/SOCS2/NPR1/CTSG/DRD2/CD36/BLK	34
BP	GO:0086009	membrane repolarization	9/954	52/18800	0.00110319	0.0160074	0.0131222	ANK2/ATP1A2/ATP1B2/KCNH2/KCNJ5/KCNA5/KCNIP2/KCNH6/KCNJ3	9
BP	GO:0006865	amino acid transport	17/954	145/18800	0.00110396	0.0160074	0.0131222	RGS4/SLC38A4/ATP1A2/CLTRN/OCA2/ABAT/SLC7A14/AVPR1B/SLC7A8/LEP/AGT/SV2A/NTSR1/SYT4/SLC7A2/SLC6A19/SLC6A17	17
BP	GO:0032633	interleukin-4 production	7/954	33/18800	0.00113468	0.016257	0.0133268	CD40LG/CD28/CLECL1/SASH3/IL20RB/CD3E/IRF4	7
BP	GO:0032673	regulation of interleukin-4 production	7/954	33/18800	0.00113468	0.016257	0.0133268	CD40LG/CD28/CLECL1/SASH3/IL20RB/CD3E/IRF4	7
BP	GO:0070050	neuron cellular homeostasis	7/954	33/18800	0.00113468	0.016257	0.0133268	CNR1/P2RY1/CACNB2/SLC8A2/TSPOAP1/NELL2/SCGN	7
BP	GO:0098801	regulation of renal system process	7/954	33/18800	0.00113468	0.016257	0.0133268	AGTR1/TACR1/AGT/CORO2B/ADIPOQ/NPR1/DRD2	7
BP	GO:0006909	phagocytosis	29/954	310/18800	0.00115543	0.0164564	0.0134903	PTPRC/ITGAL/IGHD/ICAM3/SLAMF1/FCN1/SIRPG/IGHM/PRKCG/RHOH/CCL2/SRPX/LBP/ELMO1/LEP/SYT7/TRBC1/XKR7/STAP1/PTX3/TUB/MET/ADIPOQ/ELANE/IGHV7-4-1/IGHV3-38/CD36/CORO1A/PLD4	29
BP	GO:0045229	external encapsulating structure organization	29/954	310/18800	0.00115543	0.0164564	0.0134903	HAS3/SMOC1/MELTF/SPINK5/TLL1/WT1/KLK7/TMPRSS6/COL11A2/GPM6B/CMA1/ADAMTS16/AGT/HAS1/VIT/NPHS1/SMOC2/ADAMTS8/APLP1/CARMIL2/SERPINF2/PTX3/COL17A1/MMP19/ANGPTL7/ELANE/CTSG/COL14A1/ADAMTSL2	29
BP	GO:0032615	interleukin-12 production	10/954	63/18800	0.00119238	0.0168827	0.0138397	IL16/ISL1/CCL19/SLAMF1/CD40LG/LEP/TIGIT/LTB/CCR7/CD36	10
BP	GO:0032655	regulation of interleukin-12 production	10/954	63/18800	0.00119238	0.0168827	0.0138397	IL16/ISL1/CCL19/SLAMF1/CD40LG/LEP/TIGIT/LTB/CCR7/CD36	10
BP	GO:1990138	neuron projection extension	19/954	172/18800	0.00119684	0.0168961	0.0138507	OLFM1/CXCR4/KIAA0319/EDN3/NKX6-1/SLIT1/CXCL12/NRN1/NRCAM/MAP2/SYT4/SLIT3/UNC13A/CDH4/MAPT/SEMA3G/SPAG6/RIMS2/SH3GL2	19
BP	GO:0045956	positive regulation of calcium ion-dependent exocytosis	5/954	17/18800	0.00123513	0.0173351	0.0142106	SCAMP5/SYT7/SYT4/CDK5R2/CACNA1H	5
BP	GO:0048791	calcium ion-regulated exocytosis of neurotransmitter	5/954	17/18800	0.00123513	0.0173351	0.0142106	SYT7/SYT4/UNC13A/SYT5/RIMS2	5
BP	GO:0014074	response to purine-containing compound	16/954	134/18800	0.00125711	0.0175922	0.0144213	SLC6A4/P2RX5/P2RY1/KCNJ11/CDO1/HCN2/WT1/FOSB/P2RY12/VGF/ABCC9/RYR2/MMP19/GPD1/ADIPOQ/WNT10B	16
BP	GO:0001709	cell fate determination	8/954	43/18800	0.00126962	0.0177158	0.0145227	EBF2/ISL1/PAX6/NKX2-2/ASCL1/POU6F2/NKX6-3/DSCAML1	8
BP	GO:0019229	regulation of vasoconstriction	10/954	64/18800	0.00135012	0.0187122	0.0153395	EDN3/ATP1A2/AGTR1/TACR1/AVPR1B/LEP/AGT/ADRA2C/KCNA5/KCNMB2	10
BP	GO:0086003	cardiac muscle cell contraction	11/954	75/18800	0.00135118	0.0187122	0.0153395	ANK2/SCN3B/ATP1A2/CACNB2/SCN2B/KCNH2/KCNJ5/FGF12/KCNA5/RYR2/KCNJ3	11
BP	GO:0008037	cell recognition	23/954	228/18800	0.00135269	0.0187122	0.0153395	CXCR4/IGHD/CNR1/EFNB3/CCL19/FCN1/IGHM/GAP43/LBP/TRBC1/NRCAM/CD6/CCR7/PTX3/TUB/NCR3/CLGN/IGHV7-4-1/DSCAML1/CD5/IGHV3-38/CD36/CCL21	23
BP	GO:0035590	purinergic nucleotide receptor signaling pathway	7/954	34/18800	0.0013671	0.0188035	0.0154144	P2RX5/P2RY1/P2RY12/P2RY10/NECAB2/GPR171/CTSG	7
BP	GO:0086019	cell-cell signaling involved in cardiac conduction	7/954	34/18800	0.0013671	0.0188035	0.0154144	ANK2/SCN3B/CACNB2/KCNJ5/KCNA5/RYR2/KCNJ3	7
BP	GO:0097529	myeloid leukocyte migration	23/954	229/18800	0.00143356	0.0196614	0.0161176	VEGFD/CCL23/EDN3/RIPOR2/CCL19/CXCL13/CCL24/SLAMF1/MCOLN2/RHOH/CXCL12/CCL2/CHGA/LBP/CD200/P2RY12/STAP1/CCR7/FUT7/CCL17/CTSG/SCG2/CCL21	23
BP	GO:0046632	alpha-beta T cell differentiation	14/954	111/18800	0.00146269	0.0200039	0.0163984	LY9/CCL19/EOMES/TNFSF8/GPR18/SASH3/PLA2G2D/ZBTB16/SLAMF6/TBX21/FUT7/ZAP70/IRF4/ITK	14
BP	GO:0042445	hormone metabolic process	23/954	230/18800	0.00151853	0.0207088	0.0169762	DHRS2/CYP2C8/PCSK1/CHST9/PCSK1N/CHST8/CMA1/BMP5/SCG5/WNT4/ADH1A/LEP/CRABP2/GNB3/MBOAT4/PCSK2/GHR/TTR/CACNA1H/ADH1B/CPE/CTSG/SLC30A8	23
BP	GO:0031343	positive regulation of cell killing	10/954	65/18800	0.00152443	0.0207306	0.016994	PTPRC/CD1D/STAP1/SLAMF6/SH2D1A/CD1B/NCR3/CD1E/CD1C/FCER2	10
BP	GO:0046683	response to organophosphorus	15/954	124/18800	0.00154379	0.0209347	0.0171614	SLC6A4/P2RX5/P2RY1/KCNJ11/CDO1/HCN2/WT1/FOSB/P2RY12/VGF/ABCC9/MMP19/GPD1/ADIPOQ/WNT10B	15
BP	GO:0099173	postsynapse organization	18/954	163/18800	0.00159694	0.0215033	0.0176275	NLGN4X/CTNND2/LRRC4/GAP43/NEFH/INS/LRRC4B/CAMK2B/NEFL/SRCIN1/INA/NRCAM/PAK3/CBLN1/LHFPL4/RELN/KIF1A/DLG4	18
BP	GO:0030902	hindbrain development	17/954	150/18800	0.00160501	0.0215033	0.0176275	SLC6A4/NLGN4X/MAFB/ABAT/ATP1B2/ASCL1/BMP5/KNDC1/CD3E/SSTR2/NANOS1/HAP1/CDK5R2/CBLN1/NEUROD1/SEZ6/SSTR3	17
BP	GO:0050767	regulation of neurogenesis	32/954	361/18800	0.00160822	0.0215033	0.0176275	BRINP1/CXCR4/KIAA0319/EFNB3/ZNF488/PAX6/NKX6-1/NEURL1/SLIT1/CXCL12/NKX2-2/SOX10/MAP6/ASCL1/CAMK2B/HES2/CRABP2/NEFL/ASPA/ABCC8/MAP2/SYT4/HAP1/LTA/PAK3/RND2/FSTL4/CDH4/DRD2/MAPT/SEMA3G/RELN	32
BP	GO:0021895	cerebral cortex neuron differentiation	6/954	26/18800	0.00161299	0.0215033	0.0176275	ARX/CHD5/EOMES/ASCL1/ELAVL4/DRD2	6
BP	GO:0048499	synaptic vesicle membrane organization	6/954	26/18800	0.00161299	0.0215033	0.0176275	RAB3A/SNAP25/GRIK5/CPLX2/CPLX1/SYP	6
BP	GO:0050857	positive regulation of antigen receptor-mediated signaling pathway	6/954	26/18800	0.00161299	0.0215033	0.0176275	PTPRC/TRAT1/TESPA1/STAP1/PRKCB/CCR7	6
BP	GO:1901654	response to ketone	20/954	190/18800	0.00162947	0.0215033	0.0176275	CDA/CA9/MAP4K1/CCL19/ADCY1/ABCB4/HPCA/FOSB/GNG2/TACR1/NKX2-2/SOX10/UCN3/ADCY2/NEFL/CCR7/SLIT3/PTGFR/SFRP1/CCL21	20
BP	GO:0043084	penile erection	4/954	11/18800	0.00163182	0.0215033	0.0176275	CNR1/P2RY1/VGF/VIP	4
BP	GO:0051610	serotonin uptake	4/954	11/18800	0.00163182	0.0215033	0.0176275	SLC29A4/SLC6A4/SLC18A2/GPM6B	4
BP	GO:0086070	SA node cell to atrial cardiac muscle cell communication	4/954	11/18800	0.00163182	0.0215033	0.0176275	ANK2/SCN3B/KCNA5/RYR2	4
BP	GO:0031646	positive regulation of nervous system process	7/954	35/18800	0.00163509	0.0215033	0.0176275	ZNF488/ABAT/SOX10/NTSR1/TPPP/CARTPT/RIMS2	7
BP	GO:0006957	complement activation, alternative pathway	5/954	18/18800	0.00163932	0.0215033	0.0176275	CFD/C7/CR2/SUSD4/CR1	5
BP	GO:0002707	negative regulation of lymphocyte mediated immunity	9/954	55/18800	0.00166461	0.0217756	0.0178507	PTPRC/SLAMF1/IL7R/CR2/IL20RB/TBX21/SERPINB4/SUSD4/CR1	9
BP	GO:0050905	neuromuscular process	17/954	152/18800	0.00185318	0.0241768	0.0198191	JPH4/HMX3/GCH1/UCHL1/TNNT1/RCSD1/ASCL1/SYNM/NEFL/JPH3/SLURP1/TNNT3/TCAP/ATP8A2/FGF12/DRD2/DLG4	17
BP	GO:0008088	axo-dendritic transport	11/954	78/18800	0.00186953	0.0242585	0.0198861	CNIH2/KIF5C/UCHL1/CALY/NEFL/KIF5A/MAP2/HAP1/AP3B2/MAPT/KIF1A	11
BP	GO:0033077	T cell differentiation in thymus	11/954	78/18800	0.00186953	0.0242585	0.0198861	PTPRC/MAFB/CD28/TESPA1/IL7R/WNT4/CD3E/CCR7/ZAP70/CD3D/CD3G	11
BP	GO:0061756	leukocyte adhesion to vascular endothelial cell	9/954	56/18800	0.00189574	0.0244667	0.0200568	CXCL12/SELP/MADCAM1/LEP/FUT7/SELL/ELANE/ADD2/CCL21	9
BP	GO:0097120	receptor localization to synapse	9/954	56/18800	0.00189574	0.0244667	0.0200568	CNIH2/KIF5C/SNAP25/TAMALIN/KIF5A/NSG1/CPLX1/RELN/DLG4	9
BP	GO:0060560	developmental growth involved in morphogenesis	23/954	234/18800	0.00190295	0.0244941	0.0200792	OLFM1/CXCR4/KIAA0319/EDN3/NKX6-1/SLIT1/CXCL12/NRN1/CRABP2/NRCAM/MAP2/SYT4/SLIT3/UNC13A/RND2/FSTL4/SFRP1/CDH4/MAPT/SEMA3G/SPAG6/RIMS2/SH3GL2	23
BP	GO:0050852	T cell receptor signaling pathway	15/954	127/18800	0.00196213	0.0251885	0.0206485	THEMIS/PTPRC/UBASH3A/TRAT1/CD28/TESPA1/FYB2/CD247/CD8B/CD8A/CCR7/CTLA4/SH2D1A/ZAP70/ITK	15
BP	GO:0007263	nitric oxide mediated signal transduction	6/954	27/18800	0.00198593	0.0253588	0.0207881	MAFA/INS/RASD1/AGT/NEUROD1/CD36	6
BP	GO:0030325	adrenal gland development	6/954	27/18800	0.00198593	0.0253588	0.0207881	WT1/NR0B1/ASCL1/INSM1/WNT4/CRH	6
BP	GO:0045860	positive regulation of protein kinase activity	34/954	396/18800	0.00199215	0.025371	0.020798	PTPRC/CLU/ADCYAP1/EDN3/TCL1A/PRLR/DKK1/CCL19/IGF1/GCG/CD40LG/GPRC5A/EREG/NEURL1/SLC8A2/INS/LEP/AGT/ADRA2C/SRCIN1/DOCK3/GHR/STAP1/AGAP2/CCR7/CDK5R2/ADIPOQ/ELANE/DRD2/RELN/CARTPT/HMGA2/DLG4/CCL21	34
BP	GO:0031018	endocrine pancreas development	8/954	46/18800	0.00199772	0.0253748	0.0208012	PAX6/NKX6-1/RFX6/NKX2-2/BMP5/INSM1/GIPR/NEUROD1	8
BP	GO:0030100	regulation of endocytosis	21/954	208/18800	0.00211982	0.0267378	0.0219185	CLU/GPC3/DKK1/VTN/SCAMP5/CCL19/CD22/HPCA/SNAP91/CALY/PACSIN1/STAP1/SYT4/RSPO1/DNAJC6/NECAB2/ADIPOQ/DRD2/DLG4/CD36/CCL21	21
BP	GO:0045666	positive regulation of neuron differentiation	12/954	91/18800	0.00212933	0.0267378	0.0219185	BRINP1/PCP4/DKK1/NKX6-1/NAP1L2/CXCL12/NKX2-2/ASCL1/ADRA2C/NRCAM/SOCS2/NEUROD1	12
BP	GO:0050769	positive regulation of neurogenesis	22/954	222/18800	0.00213032	0.0267378	0.0219185	CXCR4/ZNF488/PAX6/NKX6-1/NEURL1/CXCL12/NKX2-2/SOX10/MAP6/ASCL1/CAMK2B/CRABP2/NEFL/ASPA/HAP1/LTA/PAK3/RND2/CDH4/DRD2/MAPT/RELN	22
BP	GO:0006837	serotonin transport	5/954	19/18800	0.00213274	0.0267378	0.0219185	SLC29A4/CNR1/SLC6A4/SLC18A2/GPM6B	5
BP	GO:0050770	regulation of axonogenesis	17/954	154/18800	0.0021328	0.0267378	0.0219185	KIAA0319/EFNB3/BRSK1/SLIT1/CXCL12/RET/MAP6/BRSK2/CRABP2/NEFL/MAP2/PAK3/RND2/FSTL4/CDH4/MAPT/SEMA3G	17
BP	GO:0035296	regulation of tube diameter	16/954	141/18800	0.00214394	0.0267382	0.0219188	SLC6A4/EDN3/P2RY1/ATP1A2/AGTR1/GCH1/TACR1/AVPR1B/INS/LEP/AGT/ADRA2C/SERPINF2/KCNA5/NPR1/KCNMB2	16
BP	GO:0097746	blood vessel diameter maintenance	16/954	141/18800	0.00214394	0.0267382	0.0219188	SLC6A4/EDN3/P2RY1/ATP1A2/AGTR1/GCH1/TACR1/AVPR1B/INS/LEP/AGT/ADRA2C/SERPINF2/KCNA5/NPR1/KCNMB2	16
BP	GO:0050709	negative regulation of protein secretion	10/954	68/18800	0.00215956	0.0268633	0.0220214	KCNJ11/CHGA/INS/CD200/SRCIN1/ABCC8/SYT4/SFRP1/DRD2/ACVR1C	10
BP	GO:0032102	negative regulation of response to external stimulus	36/954	429/18800	0.00220712	0.0273842	0.0224484	PTPRC/ISL1/KIAA0319/MMRN1/VTN/IGF1/CXCL13/SLIT1/SPINK5/GP1BA/CCL2/MIR126/ABAT/GPR18/INS/CD200/WNT4/KLKB1/LEP/IL20RB/ABCC8/STAP1/APOH/SERPINB4/SERPINF2/SUSD4/RTN4RL1/CR1/NLRC3/ADIPOQ/KLK8/CNR2/ELANE/DRD2/SEMA3G/CARTPT	36
BP	GO:0033674	positive regulation of kinase activity	39/954	476/18800	0.00226942	0.0280848	0.0230228	PTPRC/CLU/ADCYAP1/EDN3/TCL1A/PRLR/DKK1/CCL19/IGF1/GCG/CD40LG/GPRC5A/EREG/NEURL1/RET/SLC8A2/INS/CD19/LEP/AGT/ADRA2C/P2RY12/SRCIN1/DOCK3/GHR/STAP1/AGAP2/CCR7/CDK5R2/MET/ADIPOQ/ELANE/DRD2/MAPT/RELN/CARTPT/HMGA2/DLG4/CCL21	39
BP	GO:0035150	regulation of tube size	16/954	142/18800	0.00230538	0.0283982	0.0232797	SLC6A4/EDN3/P2RY1/ATP1A2/AGTR1/GCH1/TACR1/AVPR1B/INS/LEP/AGT/ADRA2C/SERPINF2/KCNA5/NPR1/KCNMB2	16
BP	GO:0032640	tumor necrosis factor production	19/954	182/18800	0.00231244	0.0283982	0.0232797	PTPRC/CLU/ISL1/CCL19/IGF1/SLAMF1/POMC/LILRA4/LBP/GPR18/LEP/SASH3/ABCC8/CIDEA/C1QTNF4/NLRC3/ADIPOQ/LPL/CD36	19
BP	GO:0032680	regulation of tumor necrosis factor production	19/954	182/18800	0.00231244	0.0283982	0.0232797	PTPRC/CLU/ISL1/CCL19/IGF1/SLAMF1/POMC/LILRA4/LBP/GPR18/LEP/SASH3/ABCC8/CIDEA/C1QTNF4/NLRC3/ADIPOQ/LPL/CD36	19
BP	GO:0002065	columnar/cuboidal epithelial cell differentiation	12/954	92/18800	0.00233831	0.0284957	0.0233595	AGR2/PAX6/NKX6-1/RFX6/NKX2-2/ASCL1/BMP5/INSM1/WNT4/NKX6-3/ENAM/NEUROD1	12
BP	GO:1903035	negative regulation of response to wounding	12/954	92/18800	0.00233831	0.0284957	0.0233595	KIAA0319/MMRN1/VTN/GP1BA/ABAT/WNT4/KLKB1/ABCC8/APOH/SERPINF2/RTN4RL1/KLK8	12
BP	GO:0002863	positive regulation of inflammatory response to antigenic stimulus	4/954	12/18800	0.00234997	0.0284957	0.0233595	CNR1/CD28/CCR7/LTA	4
BP	GO:0016188	synaptic vesicle maturation	4/954	12/18800	0.00234997	0.0284957	0.0233595	RAB3A/UNC13A/SYP/DLG4	4
BP	GO:0032252	secretory granule localization	4/954	12/18800	0.00234997	0.0284957	0.0233595	KIF5A/MAP2/SYT4/KIF1A	4
BP	GO:0002708	positive regulation of lymphocyte mediated immunity	14/954	117/18800	0.00241864	0.029155	0.0239001	PTPRC/SLAMF1/CD28/SASH3/CD1D/SLAMF6/TBX21/LTA/SH2D1A/CD1B/NCR3/CD1E/CD1C/FCER2	14
BP	GO:0001912	positive regulation of leukocyte mediated cytotoxicity	9/954	58/18800	0.00243463	0.029155	0.0239001	PTPRC/CD1D/STAP1/SLAMF6/SH2D1A/CD1B/NCR3/CD1E/CD1C	9
BP	GO:0006584	catecholamine metabolic process	9/954	58/18800	0.00243463	0.029155	0.0239001	GCH1/ABAT/INSM1/KL/SNCAIP/CHRNB2/NPR1/SNCB/DRD2	9
BP	GO:0009712	catechol-containing compound metabolic process	9/954	58/18800	0.00243463	0.029155	0.0239001	GCH1/ABAT/INSM1/KL/SNCAIP/CHRNB2/NPR1/SNCB/DRD2	9
BP	GO:0086065	cell communication involved in cardiac conduction	9/954	58/18800	0.00243463	0.029155	0.0239001	ANK2/SCN3B/ATP1A2/CACNB2/ATP1B2/KCNJ5/KCNA5/RYR2/KCNJ3	9
BP	GO:0048469	cell maturation	19/954	183/18800	0.00246108	0.0293258	0.0240401	ADGRB3/SIX3/FEV/NKX6-1/CCL19/EREG/RET/SOX10/LGI4/ASCL1/C1QL1/SPTBN4/REC8/NRCAM/KCNIP2/TDRD10/PGR/ACTL6B/CCL21	19
BP	GO:0055001	muscle cell development	19/954	183/18800	0.00246108	0.0293258	0.0240401	ISL1/ANK2/NFATC2/RGS4/RIPOR2/IGF1/LDB3/DNER/KLHL41/UCHL1/TNNT1/AGT/TMOD1/TNNT3/ASB2/TCAP/PI16/PGM5/WNT10B	19
BP	GO:0046634	regulation of alpha-beta T cell activation	13/954	105/18800	0.00251569	0.0297556	0.0243924	PTPRC/CCL19/CD28/EBI3/SASH3/MAPK8IP1/RASAL3/CD3E/ZBTB16/TBX21/LGALS9B/ZAP70/IRF4	13
BP	GO:0071868	cellular response to monoamine stimulus	13/954	105/18800	0.00251569	0.0297556	0.0243924	RGS4/CHRM4/NR4A3/GNG2/NSG2/CALY/NSG1/APLP1/GNAZ/RYR2/ADIPOQ/GNAO1/DRD2	13
BP	GO:0071870	cellular response to catecholamine stimulus	13/954	105/18800	0.00251569	0.0297556	0.0243924	RGS4/CHRM4/NR4A3/GNG2/NSG2/CALY/NSG1/APLP1/GNAZ/RYR2/ADIPOQ/GNAO1/DRD2	13
BP	GO:0031016	pancreas development	11/954	81/18800	0.00253933	0.0299616	0.0245613	ISL1/PAX6/NKX6-1/RFX6/PCSK1/NKX2-2/BMP5/INSM1/GIPR/MET/NEUROD1	11
BP	GO:0055067	monovalent inorganic cation homeostasis	17/954	157/18800	0.00261787	0.0307551	0.0252118	SLC12A5/PDK4/ATP1A2/AGTR1/CCKBR/TACR1/AVPR1B/ATP1B2/KCNH2/AGT/SLC4A10/SLC4A8/ATP6V0E2/KCNA5/NPR1/SCN7A/DRD2	17
BP	GO:0032368	regulation of lipid transport	14/954	118/18800	0.00261936	0.0307551	0.0252118	DISP3/ATP8A1/AGTR1/ABCB4/POMC/AVPR1B/CETP/LEP/AGT/CRH/NTSR1/ATP8A2/ADIPOQ/PTGES	14
BP	GO:0003044	regulation of systemic arterial blood pressure mediated by a chemical signal	8/954	48/18800	0.00264225	0.0309484	0.0253702	EDN3/AGTR1/TACR1/CMA1/AVPR1B/AGT/SERPINF2/CTSG	8
BP	GO:0035813	regulation of renal sodium excretion	5/954	20/18800	0.00272615	0.0318536	0.0261123	AGTR1/TACR1/AGT/NPR1/DRD2	5
BP	GO:0001906	cell killing	19/954	185/18800	0.00278248	0.032433	0.0265872	PTPRC/DNASE1L3/CHGA/IL7R/LEP/CD1D/STAP1/SLAMF6/SERPINB4/SH2D1A/CD1B/ELANE/CTSG/NCR3/CD1E/CD1C/FCER2/CORO1A/GZMM	19
BP	GO:0042310	vasoconstriction	11/954	82/18800	0.0028014	0.0325552	0.0266874	SLC6A4/EDN3/ATP1A2/AGTR1/TACR1/AVPR1B/LEP/AGT/ADRA2C/KCNA5/KCNMB2	11
BP	GO:0035249	synaptic transmission, glutamatergic	12/954	94/18800	0.00280648	0.0325552	0.0266874	CNIH2/CNR1/GRIK3/DKK1/ATP1A2/CCL2/GRIK5/GRIA2/UNC13A/MAPK8IP2/DRD2/RELN	12
BP	GO:0045471	response to ethanol	14/954	119/18800	0.00283358	0.0327906	0.0268803	CNR1/RGS4/CDO1/RGS7/ABAT/TACR1/LEP/SLC2A4/ADIPOQ/CHRNB2/ADCYAP1R1/DRD2/CD27/CLDN18	14
BP	GO:0003309	type B pancreatic cell differentiation	6/954	29/18800	0.00292286	0.0336619	0.0275946	PAX6/NKX6-1/RFX6/NKX2-2/BMP5/INSM1	6
BP	GO:0051491	positive regulation of filopodium assembly	6/954	29/18800	0.00292286	0.0336619	0.0275946	RIPOR2/GPM6A/TENM2/NEURL1/CCR7/CCL21	6
BP	GO:0022037	metencephalon development	13/954	107/18800	0.00297499	0.0341805	0.0280197	NLGN4X/ABAT/ASCL1/KNDC1/CD3E/SSTR2/NANOS1/HAP1/CDK5R2/CBLN1/NEUROD1/SEZ6/SSTR3	13
BP	GO:0050873	brown fat cell differentiation	8/954	49/18800	0.0030201	0.034452	0.0282423	EBF2/VSTM2A/FABP4/INS/FNDC5/LEP/SLC2A4/ADIPOQ	8
BP	GO:0051489	regulation of filopodium assembly	8/954	49/18800	0.0030201	0.034452	0.0282423	RIPOR2/GPM6A/TENM2/NEURL1/GAP43/PPP1R16B/CCR7/CCL21	8
BP	GO:0070839	metal ion export	8/954	49/18800	0.0030201	0.034452	0.0282423	KCNT2/ATP1A2/SLC8A2/FXYD2/ATP1B2/KCNH2/KCNA5/KCNIP2	8
BP	GO:0030900	forebrain development	32/954	376/18800	0.00304259	0.0346266	0.0283854	ARX/CXCR4/ISL1/SIX3/CHD5/PAX6/DKK1/EOMES/ATP1A2/PCSK1/SLIT1/CXCL12/NR0B1/ATP1B2/PAX5/ASCL1/WNT4/P2RY12/SLC4A10/NEFL/ELAVL4/APLP1/FOXP2/SSTR2/HAP1/CDK5R2/RTN4RL1/CHRNB2/NEUROD1/DRD2/RELN/SSTR3	32
BP	GO:0051235	maintenance of location	29/954	331/18800	0.00307546	0.0348601	0.0285769	ACACB/PTPRC/ANK2/SLC18A2/JPH4/CCL19/MCOLN3/ATP1A2/MCOLN2/GP1BA/VSTM2A/GRIK5/CD19/XCR1/NRROS/LEP/NTSR1/JPH3/CCR7/HAP1/CIDEA/RYR2/LPL/DRD2/SLC30A8/ACVR1C/CD36/CORO1A/CCL21	29
BP	GO:0002822	regulation of adaptive immune response based on somatic recombination of immune receptors built from immunoglobulin superfamily domains	18/954	173/18800	0.0030833	0.0348601	0.0285769	PTPRC/CCL19/SLAMF1/CD28/IL7R/CR2/SASH3/IL20RB/CD1D/TBX21/LTA/FUT7/SUSD4/CD1B/CR1/CD1E/CD1C/FCER2	18
BP	GO:0048678	response to axon injury	11/954	83/18800	0.00308484	0.0348601	0.0285769	ISL1/KIAA0319/KCNK2/PCSK1/GAP43/GIPR/P2RY12/NEFL/RTN4RL1/KLK8/DRD2	11
BP	GO:0002691	regulation of cellular extravasation	7/954	39/18800	0.0031359	0.0350524	0.0287345	RIPOR2/CXCL12/SELP/LYVE1/FUT7/ELANE/CCL21	7
BP	GO:0042755	eating behavior	7/954	39/18800	0.0031359	0.0350524	0.0287345	P2RY1/IAPP/UCHL1/TACR1/LEP/ATP8A2/CCK	7
BP	GO:0045823	positive regulation of heart contraction	7/954	39/18800	0.0031359	0.0350524	0.0287345	RGS4/EDN3/SCN3B/ATP1A2/GCH1/CHGA/RYR2	7
BP	GO:0071706	tumor necrosis factor superfamily cytokine production	19/954	187/18800	0.00313826	0.0350524	0.0287345	PTPRC/CLU/ISL1/CCL19/IGF1/SLAMF1/POMC/LILRA4/LBP/GPR18/LEP/SASH3/ABCC8/CIDEA/C1QTNF4/NLRC3/ADIPOQ/LPL/CD36	19
BP	GO:1903555	regulation of tumor necrosis factor superfamily cytokine production	19/954	187/18800	0.00313826	0.0350524	0.0287345	PTPRC/CLU/ISL1/CCL19/IGF1/SLAMF1/POMC/LILRA4/LBP/GPR18/LEP/SASH3/ABCC8/CIDEA/C1QTNF4/NLRC3/ADIPOQ/LPL/CD36	19
BP	GO:0007218	neuropeptide signaling pathway	13/954	108/18800	0.00322904	0.0357348	0.0292939	ADCYAP1/PTGDR2/POMC/PCSK1N/KISS1R/NMU/SCG5/SORCS1/NTSR1/SSTR2/CPE/CARTPT/SSTR3	13
BP	GO:0061387	regulation of extent of cell growth	13/954	108/18800	0.00322904	0.0357348	0.0292939	OLFM1/KIAA0319/NKX6-1/SLIT1/CXCL12/CRABP2/NRCAM/MAP2/RND2/FSTL4/CDH4/MAPT/SEMA3G	13
BP	GO:0071867	response to monoamine	13/954	108/18800	0.00322904	0.0357348	0.0292939	RGS4/CHRM4/NR4A3/GNG2/NSG2/CALY/NSG1/APLP1/GNAZ/RYR2/ADIPOQ/GNAO1/DRD2	13
BP	GO:0071869	response to catecholamine	13/954	108/18800	0.00322904	0.0357348	0.0292939	RGS4/CHRM4/NR4A3/GNG2/NSG2/CALY/NSG1/APLP1/GNAZ/RYR2/ADIPOQ/GNAO1/DRD2	13
BP	GO:0001768	establishment of T cell polarity	4/954	13/18800	0.0032591	0.0357387	0.0292971	RIPOR2/CCL19/CCR7/CCL21	4
BP	GO:0033605	positive regulation of catecholamine secretion	4/954	13/18800	0.0032591	0.0357387	0.0292971	CXCL12/VIP/CHRNB2/CARTPT	4
BP	GO:0035815	positive regulation of renal sodium excretion	4/954	13/18800	0.0032591	0.0357387	0.0292971	TACR1/AGT/NPR1/DRD2	4
BP	GO:0072540	T-helper 17 cell lineage commitment	4/954	13/18800	0.0032591	0.0357387	0.0292971	LY9/SLAMF6/TBX21/IRF4	4
BP	GO:0002455	humoral immune response mediated by circulating immunoglobulin	14/954	121/18800	0.00330523	0.0361622	0.0296443	PTPRC/IGHD/CLU/C7/IGHM/C6/CR2/TRBC1/LTA/SUSD4/CR1/IGHV7-4-1/IGHV3-38/FCER2	14
BP	GO:0002819	regulation of adaptive immune response	19/954	188/18800	0.00332991	0.0363496	0.0297979	CD48/PTPRC/CCL19/SLAMF1/CD28/IL7R/CR2/SASH3/IL20RB/CD1D/TBX21/LTA/FUT7/SUSD4/CD1B/CR1/CD1E/CD1C/FCER2	19
BP	GO:1902414	protein localization to cell junction	12/954	96/18800	0.003348	0.0363877	0.0298291	KIF5C/PCLO/SNAP25/TAMALIN/KIF5A/NPHS1/NSG1/CPLX1/MAPT/RELN/BSN/DLG4	12
BP	GO:0015849	organic acid transport	28/954	318/18800	0.00334851	0.0363877	0.0298291	SLC29A4/RGS4/SLC38A4/ATP1A2/CLTRN/OCA2/SLC10A6/ABAT/SLC7A14/FABP4/AVPR1B/SLC16A11/SLC7A8/RBP5/LEP/AGT/CRABP2/SV2A/NTSR1/PLA2G2D/SYT4/RBP7/SLC7A2/SLC6A19/SLC6A17/DRD2/PTGES/CD36	28
BP	GO:0051899	membrane depolarization	11/954	84/18800	0.00339087	0.0367649	0.0301384	ANK2/SCN3B/ATP1A2/HCN2/CACNB2/SCN2B/KCNH2/NTSR1/CACNA1H/CHRNB2/SCN7A	11
BP	GO:0008090	retrograde axonal transport	5/954	21/18800	0.00343044	0.0369443	0.0302854	CALY/NEFL/KIF5A/HAP1/KIF1A	5
BP	GO:0031629	synaptic vesicle fusion to presynaptic active zone membrane	5/954	21/18800	0.00343044	0.0369443	0.0302854	RAB3A/SNAP25/GRIK5/CPLX2/CPLX1	5
BP	GO:0033630	positive regulation of cell adhesion mediated by integrin	5/954	21/18800	0.00343044	0.0369443	0.0302854	CXCL13/RET/P2RY12/CD3E/CCL21	5
BP	GO:0019933	cAMP-mediated signaling	8/954	50/18800	0.00343868	0.0369505	0.0302905	ADCYAP1/ADCY1/POMC/GLP1R/ADCY2/GIPR/PDE3B/ADCYAP1R1	8
BP	GO:0086011	membrane repolarization during action potential	6/954	30/18800	0.00349921	0.0375171	0.0307549	KCNH2/KCNJ5/KCNA5/KCNIP2/KCNH6/KCNJ3	6
BP	GO:0007212	dopamine receptor signaling pathway	7/954	40/18800	0.00363771	0.0385725	0.0316201	RGS4/GNG2/NSG2/CALY/NSG1/GNAO1/DRD2	7
BP	GO:0017158	regulation of calcium ion-dependent exocytosis	7/954	40/18800	0.00363771	0.0385725	0.0316201	SCAMP5/BAIAP3/SYT7/SYT4/CDK5R2/CACNA1H/SYT5	7
BP	GO:0072210	metanephric nephron development	7/954	40/18800	0.00363771	0.0385725	0.0316201	IRX2/WT1/RET/WNT4/OSR1/ADIPOQ/IRX1	7
BP	GO:0099622	cardiac muscle cell membrane repolarization	7/954	40/18800	0.00363771	0.0385725	0.0316201	ANK2/KCNH2/KCNJ5/KCNA5/KCNIP2/KCNH6/KCNJ3	7
BP	GO:1903524	positive regulation of blood circulation	7/954	40/18800	0.00363771	0.0385725	0.0316201	RGS4/EDN3/SCN3B/ATP1A2/GCH1/CHGA/RYR2	7
BP	GO:0019226	transmission of nerve impulse	10/954	73/18800	0.00367638	0.0387267	0.0317465	CLCN1/AGT/SPTBN4/NRCAM/CACNA1H/FGF12/NFASC/SCN7A/KCNMB2/CARTPT	10
BP	GO:0033555	multicellular organismal response to stress	10/954	73/18800	0.00367638	0.0387267	0.0317465	BRINP1/KIAA0319/ATP1A2/GCH1/PRKCG/RET/TACR1/MAPK8IP2/ADCYAP1R1/RELN	10
BP	GO:0140029	exocytic process	10/954	73/18800	0.00367638	0.0387267	0.0317465	RAB3A/SNPH/SNAP25/GRIK5/CPLX2/TRARG1/SV2A/RAB3C/UNC13A/CPLX1	10
BP	GO:0050886	endocrine process	11/954	85/18800	0.00372074	0.0390232	0.0319896	EDN3/AGTR1/POMC/TACR1/CMA1/AVPR1B/LEP/AGT/CRH/SERPINF2/CTSG	11
BP	GO:0072384	organelle transport along microtubule	11/954	85/18800	0.00372074	0.0390232	0.0319896	CNIH2/UCHL1/DYNC1I1/NEFH/NEFL/KIF5A/MAP2/HAP1/AP3B2/MAPT/KIF1A	11
BP	GO:0050731	positive regulation of peptidyl-tyrosine phosphorylation	19/954	190/18800	0.0037425	0.0391661	0.0321067	PTPRC/ISL1/GFRA1/VTN/IGF1/EREG/NEURL1/LEP/AGT/SRCIN1/CD3E/DOCK3/GHR/STAP1/ENPP2/ADIPOQ/RELN/DLG4/CD36	19
BP	GO:0032535	regulation of cellular component size	30/954	351/18800	0.00378945	0.0394926	0.0323743	OLFM1/KIAA0319/SLC12A5/NKX6-1/EVL/CCL24/SLIT1/CXCL12/RET/IL7R/SPTB/CRABP2/GNB3/NEFL/SPTBN4/TMOD1/NRCAM/NPHS1/MAP2/CCR7/CARMIL2/PAK3/RND2/FSTL4/CDH4/ADD2/MAPT/SEMA3G/CORO1A/CCL21	30
BP	GO:0048259	regulation of receptor-mediated endocytosis	13/954	110/18800	0.0037901	0.0394926	0.0323743	CLU/DKK1/VTN/CCL19/HPCA/SNAP91/RSPO1/DNAJC6/NECAB2/ADIPOQ/DRD2/DLG4/CCL21	13
BP	GO:0007157	heterophilic cell-cell adhesion via plasma membrane cell adhesion molecules	8/954	51/18800	0.00390085	0.0405587	0.0332484	ITGAL/TENM2/SELP/CD6/CBLN1/CADM3/CDH4/CEACAM19	8
BP	GO:0002699	positive regulation of immune effector process	23/954	248/18800	0.00396514	0.0410212	0.0336275	PTPRC/CCL19/NR4A3/SLAMF1/FCN1/KLK7/CD28/LBP/SASH3/CD1D/STAP1/SLAMF6/TBX21/LTA/SH2D1A/CD1B/CR1/NCR3/CD1E/CD36/CD1C/FCER2/BLK	23
BP	GO:0021549	cerebellum development	12/954	98/18800	0.0039709	0.0410212	0.0336275	NLGN4X/ABAT/KNDC1/CD3E/SSTR2/NANOS1/HAP1/CDK5R2/CBLN1/NEUROD1/SEZ6/SSTR3	12
BP	GO:0060291	long-term synaptic potentiation	12/954	98/18800	0.0039709	0.0410212	0.0336275	MPP2/PRRT1/ADCY1/PRKCG/SNAP25/SLC8A2/FAM107A/INS/NSG1/DRD2/SCGN/RELN	12
BP	GO:0010675	regulation of cellular carbohydrate metabolic process	16/954	150/18800	0.0039976	0.0412087	0.0337812	ACACB/PDK4/P2RY1/GCGR/IGF1/GCG/POMC/GCK/AVPR1B/INS/LEP/GNB3/PPP1R3F/NTSR1/ADIPOQ/ADCYAP1R1	16
BP	GO:0033627	cell adhesion mediated by integrin	11/954	86/18800	0.00407577	0.0419247	0.0343681	ITGAL/MMRN1/VTN/CXCL13/RET/ITGA7/FYB2/PDE3B/P2RY12/CD3E/CCL21	11
BP	GO:0034694	response to prostaglandin	6/954	31/18800	0.00415589	0.0426576	0.034969	CCL19/GNG2/CCR7/PTGFR/SFRP1/CCL21	6
BP	GO:0031667	response to nutrient levels	36/954	446/18800	0.00417168	0.0427287	0.0350272	ACACB/CNR1/SLC6A4/PDK4/BRSK1/GCGR/POMC/PCSK1/PCSK1N/SLC39A4/PRKCG/FAM107A/ASCL1/UCN3/KL/WNT4/ELAPOR1/BRSK2/LEP/GIPR/SST/GHR/SSTR2/VGF/LTA/NIM1K/SLC6A19/ADIPOQ/MAP1LC3C/SFRP1/LPL/CARTPT/SSTR3/ACVR1C/NUPR2/DAPL1	36
BP	GO:0045664	regulation of neuron differentiation	19/954	192/18800	0.00419665	0.0428187	0.035101	BRINP1/ISL1/SLC6A4/SIX3/PCP4/DISP3/PAX6/DKK1/NKX6-1/NAP1L2/CXCL12/RET/NKX2-2/ASCL1/ADRA2C/NRCAM/SOCS2/SFRP1/NEUROD1	19
BP	GO:0021983	pituitary gland development	7/954	41/18800	0.00419826	0.0428187	0.035101	ISL1/SIX3/PAX6/PCSK1/NR0B1/WNT4/DRD2	7
BP	GO:0034104	negative regulation of tissue remodeling	5/954	22/18800	0.00425647	0.0429573	0.0352146	IAPP/AGT/SFRP1/CARTPT/CLDN18	5
BP	GO:0035235	ionotropic glutamate receptor signaling pathway	5/954	22/18800	0.00425647	0.0429573	0.0352146	GRIK3/GRIK5/GRIA2/PLP1/GRIA3	5
BP	GO:0035812	renal sodium excretion	5/954	22/18800	0.00425647	0.0429573	0.0352146	AGTR1/TACR1/AGT/NPR1/DRD2	5
BP	GO:0051590	positive regulation of neurotransmitter transport	5/954	22/18800	0.00425647	0.0429573	0.0352146	CNR1/CACNB2/BAIAP3/SLC4A8/DRD2	5
BP	GO:1990806	ligand-gated ion channel signaling pathway	5/954	22/18800	0.00425647	0.0429573	0.0352146	GRIK3/GRIK5/GRIA2/PLP1/GRIA3	5
BP	GO:0098742	cell-cell adhesion via plasma-membrane adhesion molecules	25/954	279/18800	0.00430046	0.043043	0.0352849	DSG3/ITGAL/CDH22/SDK1/TRO/TENM2/LRRC4/CLSTN2/SELP/RET/CDH19/PTPRT/LRRC4B/PCDHB5/CD6/CDH10/MPZ/CBLN1/SELL/CADM3/ADIPOQ/CDH4/CEACAM19/CLDN18/DSCAML1	25
BP	GO:0002705	positive regulation of leukocyte mediated immunity	15/954	138/18800	0.00438101	0.043043	0.0352849	PTPRC/SLAMF1/CD28/SASH3/CD1D/STAP1/SLAMF6/TBX21/LTA/SH2D1A/CD1B/NCR3/CD1E/CD1C/FCER2	15
BP	GO:0042552	myelination	15/954	138/18800	0.00438101	0.043043	0.0352849	CXCR4/CLU/ANK2/ZNF488/RXRG/SOX10/LGI4/EPB41L3/MAL/PLP1/ASPA/MPZ/KLK8/NFASC/TPPP	15
BP	GO:0001767	establishment of lymphocyte polarity	4/954	14/18800	0.0043812	0.043043	0.0352849	RIPOR2/CCL19/CCR7/CCL21	4
BP	GO:0001771	immunological synapse formation	4/954	14/18800	0.0043812	0.043043	0.0352849	CCL19/CD6/CCR7/CCL21	4
BP	GO:0002475	antigen processing and presentation via MHC class Ib	4/954	14/18800	0.0043812	0.043043	0.0352849	CD1D/CD1B/CD1E/CD1C	4
BP	GO:0010958	regulation of amino acid import across plasma membrane	4/954	14/18800	0.0043812	0.043043	0.0352849	RGS4/ATP1A2/CLTRN/AGT	4
BP	GO:0035589	G protein-coupled purinergic nucleotide receptor signaling pathway	4/954	14/18800	0.0043812	0.043043	0.0352849	P2RY1/P2RY12/P2RY10/GPR171	4
BP	GO:0050930	induction of positive chemotaxis	4/954	14/18800	0.0043812	0.043043	0.0352849	VEGFD/IL16/CXCL12/SCG2	4
BP	GO:0060732	positive regulation of inositol phosphate biosynthetic process	4/954	14/18800	0.0043812	0.043043	0.0352849	P2RY1/AVPR1B/NTSR1/ADCYAP1R1	4
BP	GO:0097091	synaptic vesicle clustering	4/954	14/18800	0.0043812	0.043043	0.0352849	RAB3A/BRSK1/PCLO/BRSK2	4
BP	GO:1903789	regulation of amino acid transmembrane transport	4/954	14/18800	0.0043812	0.043043	0.0352849	RGS4/ATP1A2/CLTRN/AGT	4
BP	GO:2001140	positive regulation of phospholipid transport	4/954	14/18800	0.0043812	0.043043	0.0352849	ATP8A1/ABCB4/CETP/ATP8A2	4
BP	GO:0002686	negative regulation of leukocyte migration	8/954	52/18800	0.00440952	0.043233	0.0354406	RIPOR2/CXCL12/CCL2/GPR18/BMP5/CD200/STAP1/CCL21	8
BP	GO:0002456	T cell mediated immunity	13/954	112/18800	0.00442757	0.043234	0.0354414	PTPRC/SLAMF1/IL7R/SASH3/IL20RB/CD1D/CD8A/TBX21/FUT7/CD1B/CD1E/CD1C/GZMM	13
BP	GO:0002698	negative regulation of immune effector process	13/954	112/18800	0.00442757	0.043234	0.0354414	PTPRC/CD22/SLAMF1/FCRL3/SPINK5/IL7R/INS/CR2/IL20RB/TBX21/SERPINB4/SUSD4/CR1	13
BP	GO:0021536	diencephalon development	10/954	75/18800	0.00447925	0.0436501	0.0357825	ARX/ISL1/SIX3/PAX6/PCSK1/NR0B1/WNT4/HAP1/CHRNB2/DRD2	10
BP	GO:0051051	negative regulation of transport	37/954	464/18800	0.00452462	0.0440031	0.0360719	CNIH2/CNR1/RGS4/P2RY1/SCAMP5/KCNJ11/ATP1A2/TRAT1/ABAT/CHGA/GPM6B/KCNH2/INS/CD200/WNK4/LEP/CRH/ADRA2C/SRCIN1/MRLN/NTSR1/ABCC8/PACSIN1/PRKCB/SYT4/OSR1/TFF2/NECAB2/VIP/ADIPOQ/SFRP1/DRD2/CARTPT/ACVR1C/DLG4/CD36/CORO1A	37
BP	GO:0009266	response to temperature stimulus	18/954	180/18800	0.00469756	0.0455928	0.0373751	PLIN1/CXCR4/SLC12A5/IGF1/RGS7/PCSK1N/CXCL12/TACR1/HSPA1B/NGFR/SST/NTSR1/SCARA5/SLC25A27/VGF/CIDEA/LPL/MAPT	18
BP	GO:0042417	dopamine metabolic process	7/954	42/18800	0.00482176	0.0467042	0.0382861	GCH1/ABAT/SNCAIP/CHRNB2/NPR1/SNCB/DRD2	7
BP	GO:0002709	regulation of T cell mediated immunity	11/954	88/18800	0.00486658	0.0470436	0.0385644	PTPRC/SLAMF1/IL7R/SASH3/IL20RB/CD1D/TBX21/FUT7/CD1B/CD1E/CD1C	11
BP	GO:0010743	regulation of macrophage derived foam cell differentiation	6/954	32/18800	0.0048993	0.0470764	0.0385912	AGTR1/CETP/AGT/ADIPOQ/LPL/CD36	6
BP	GO:0090183	regulation of kidney development	6/954	32/18800	0.0048993	0.0470764	0.0385912	WT1/RET/WNT4/AGT/OSR1/ADIPOQ	6
BP	GO:1902624	positive regulation of neutrophil migration	6/954	32/18800	0.0048993	0.0470764	0.0385912	RIPOR2/CCL19/LBP/CCR7/FUT7/CCL21	6
BP	GO:0016051	carbohydrate biosynthetic process	20/954	209/18800	0.00490989	0.0470841	0.0385976	HAS3/G6PC2/P2RY1/IGF1/GCG/CHST9/ST6GALNAC5/GCK/CHST8/AVPR1B/INS/LEP/HAS1/PPP1R3F/NTSR1/FUT7/GPD1/ADIPOQ/ADCYAP1R1/B3GNT6	20
BP	GO:0045619	regulation of lymphocyte differentiation	18/954	181/18800	0.00497652	0.0476281	0.0390435	PTPRC/CCL19/FCRL3/SPINK5/RHOH/CD28/TESPA1/IL7R/SASH3/IKZF3/ZBTB16/TBX21/CTLA4/CR1/ZAP70/SFRP1/CD27/IRF4	18
BP	GO:0007272	ensheathment of neurons	15/954	140/18800	0.00501071	0.047671	0.0390787	CXCR4/CLU/ANK2/ZNF488/RXRG/SOX10/LGI4/EPB41L3/MAL/PLP1/ASPA/MPZ/KLK8/NFASC/TPPP	15
BP	GO:0008366	axon ensheathment	15/954	140/18800	0.00501071	0.047671	0.0390787	CXCR4/CLU/ANK2/ZNF488/RXRG/SOX10/LGI4/EPB41L3/MAL/PLP1/ASPA/MPZ/KLK8/NFASC/TPPP	15
BP	GO:0072073	kidney epithelium development	15/954	140/18800	0.00501071	0.047671	0.0390787	GPC3/KLF15/IRX2/WT1/RET/ADAMTS16/WNT4/WNK4/AGT/NPHS1/OSR1/SIM1/ADIPOQ/SFRP1/IRX1	15
BP	GO:0001678	cellular glucose homeostasis	16/954	154/18800	0.00516513	0.0489468	0.0401245	KLF15/PTPRN/GCG/RFX6/CLTRN/GCK/CMA1/GRIK5/BAIAP3/MLXIPL/NGFR/BRSK2/PTPRN2/ABCC8/NEUROD1/CARTPT	16
BP	GO:0097530	granulocyte migration	16/954	154/18800	0.00516513	0.0489468	0.0401245	CCL23/EDN3/RIPOR2/CCL19/CXCL13/CCL24/SLAMF1/MCOLN2/RHOH/CCL2/LBP/CCR7/FUT7/CCL17/SCG2/CCL21	16
BP	GO:0008211	glucocorticoid metabolic process	5/954	23/18800	0.00521504	0.0492259	0.0403533	SERPINA6/BMP5/WNT4/CRH/CACNA1H	5
BP	GO:0034695	response to prostaglandin E	5/954	23/18800	0.00521504	0.0492259	0.0403533	CCL19/GNG2/CCR7/SFRP1/CCL21	5
BP	GO:0044070	regulation of anion transport	11/954	89/18800	0.0053051	0.049978	0.0409699	RGS4/ATP1A2/CLTRN/ABAT/AVPR1B/LEP/AGT/SV2A/NTSR1/SYT4/PTGES	11
BP	GO:0043954	cellular component maintenance	9/954	65/18800	0.00533347	0.0501471	0.0411085	CBLN4/ADGRB3/RAB3A/PCLO/C1QL1/INS/CBLN1/BSN/DLG4	9
BP	GO:0045913	positive regulation of carbohydrate metabolic process	10/954	77/18800	0.00541409	0.0508059	0.0416485	P2RY1/IGF1/GCG/GCK/AVPR1B/INS/MLXIPL/NTSR1/GPD1/ADCYAP1R1	10
BP	GO:1904950	negative regulation of establishment of protein localization	14/954	128/18800	0.00548554	0.0512765	0.0420343	KCNJ11/CHGA/INS/CD200/SRCIN1/CORO2B/ABCC8/SYT4/ADIPOQ/SFRP1/DRD2/MAPT/ACVR1C/CD36	14
BP	GO:1990266	neutrophil migration	14/954	128/18800	0.00548554	0.0512765	0.0420343	CCL23/EDN3/RIPOR2/CCL19/CXCL13/CCL24/MCOLN2/RHOH/CCL2/LBP/CCR7/FUT7/CCL17/CCL21	14
BP	GO:0001504	neurotransmitter uptake	7/954	43/18800	0.00551246	0.0514282	0.0421587	SLC29A4/SLC6A4/SLC18A2/ATP1A2/SNAP25/GPM6B/DRD2	7
BP	GO:0006109	regulation of carbohydrate metabolic process	18/954	183/18800	0.00557522	0.0517414	0.0424154	ACACB/PDK4/P2RY1/GCGR/IGF1/GCG/POMC/GCK/AVPR1B/INS/MLXIPL/LEP/GNB3/PPP1R3F/NTSR1/GPD1/ADIPOQ/ADCYAP1R1	18
BP	GO:0002823	negative regulation of adaptive immune response based on somatic recombination of immune receptors built from immunoglobulin superfamily domains	8/954	54/18800	0.00557826	0.0517414	0.0424154	PTPRC/SLAMF1/IL7R/CR2/IL20RB/TBX21/SUSD4/CR1	8
BP	GO:0045744	negative regulation of G protein-coupled receptor signaling pathway	8/954	54/18800	0.00557826	0.0517414	0.0424154	RGS4/RGS13/GPRASP1/GIPR/APLP1/MET/NECAB2/DRD2	8
BP	GO:0036336	dendritic cell migration	6/954	33/18800	0.00573589	0.0524069	0.042961	CXCR4/CCL19/SLAMF1/ASB2/CCR7/CCL21	6
BP	GO:0043552	positive regulation of phosphatidylinositol 3-kinase activity	6/954	33/18800	0.00573589	0.0524069	0.042961	CCL19/CD19/P2RY12/AGAP2/CCR7/CCL21	6
BP	GO:0099084	postsynaptic specialization organization	6/954	33/18800	0.00573589	0.0524069	0.042961	LRRC4/GAP43/LRRC4B/CBLN1/RELN/DLG4	6
BP	GO:0006704	glucocorticoid biosynthetic process	4/954	15/18800	0.0057371	0.0524069	0.042961	BMP5/WNT4/CRH/CACNA1H	4
BP	GO:0060080	inhibitory postsynaptic potential	4/954	15/18800	0.0057371	0.0524069	0.042961	ABAT/NTSR1/INSYN1/RIMS2	4
BP	GO:0098969	neurotransmitter receptor transport to postsynaptic membrane	4/954	15/18800	0.0057371	0.0524069	0.042961	SNAP25/TAMALIN/NSG1/CPLX1	4
BP	GO:2000846	regulation of corticosteroid hormone secretion	4/954	15/18800	0.0057371	0.0524069	0.042961	AGTR1/POMC/AGT/CRH	4
BP	GO:2001138	regulation of phospholipid transport	4/954	15/18800	0.0057371	0.0524069	0.042961	ATP8A1/ABCB4/CETP/ATP8A2	4
BP	GO:0045927	positive regulation of growth	23/954	256/18800	0.00581872	0.0530517	0.0434896	ACACB/ARX/CXCR4/AGR2/ARMC12/IGF1/WT1/CXCL12/INS/LEP/CRABP2/SPTBN4/SASH3/GHR/SYT4/ATP8A2/UNC13A/RND2/SFRP1/CDH4/DRD2/MAPT/RIMS2	23
BP	GO:0032970	regulation of actin filament-based process	32/954	393/18800	0.00587013	0.0534193	0.0437909	ANK2/RGS4/CARMIL3/EVL/CCL24/ATP1A2/MAGEL2/RHOH/CXCL12/TACR1/GPM6B/FAM107A/SPTB/WNT4/SYNPO2/SPTBN4/CORO2B/TMOD1/STAP1/NPHS1/CCR7/PEAK3/CARMIL2/SERPINF2/PAK3/RYR2/RND2/MET/SFRP1/ADD2/CORO1A/CCL21	32
BP	GO:0007599	hemostasis	21/954	227/18800	0.00590384	0.0536247	0.0439593	HBB/MMRN1/VTN/P2RY1/CD40LG/TPH1/TSPAN32/SERPINA10/GP1BA/SELP/ABAT/KLKB1/F10/ADRA2C/P2RY12/TREML1/APOH/SERPINF2/CTSG/CD36/BLK	21
BP	GO:0044106	cellular amine metabolic process	13/954	116/18800	0.00596103	0.0540421	0.0443015	SLC29A4/ACMSD/GCH1/ABAT/INS/INSM1/KL/SNCAIP/ATCAY/CHRNB2/NPR1/SNCB/DRD2	13
BP	GO:0061098	positive regulation of protein tyrosine kinase activity	8/954	55/18800	0.00624442	0.0565049	0.0463204	EREG/NEURL1/AGT/SRCIN1/DOCK3/STAP1/RELN/DLG4	8
BP	GO:0060996	dendritic spine development	11/954	91/18800	0.00627541	0.0566274	0.0464208	SLC12A5/SDK1/CTNND2/NEURL1/CAMK2B/SRCIN1/PAK3/FSTL4/RELN/KIF1A/DLG4	11
BP	GO:0019835	cytolysis	5/954	24/18800	0.00631677	0.0566274	0.0464208	C7/LBP/C6/CR1/GZMM	5
BP	GO:0022010	central nervous system myelination	5/954	24/18800	0.00631677	0.0566274	0.0464208	CLU/SOX10/MAL/PLP1/ASPA	5
BP	GO:0032291	axon ensheathment in central nervous system	5/954	24/18800	0.00631677	0.0566274	0.0464208	CLU/SOX10/MAL/PLP1/ASPA	5
BP	GO:0090023	positive regulation of neutrophil chemotaxis	5/954	24/18800	0.00631677	0.0566274	0.0464208	RIPOR2/CCL19/LBP/CCR7/CCL21	5
BP	GO:0032411	positive regulation of transporter activity	13/954	117/18800	0.00640382	0.0572885	0.0469628	ANK2/CACNB2/CCL2/FXYD2/ATP1B2/WNK4/NTSR1/ABCC8/HAP1/RYR2/KCNIP2/ADIPOQ/RELN	13
BP	GO:0007200	phospholipase C-activating G protein-coupled receptor signaling pathway	12/954	104/18800	0.00641432	0.0572885	0.0469628	P2RY1/AGTR1/CCKBR/TACR1/CHGA/GPR18/AGT/P2RY12/GPR174/P2RY10/VIP/DRD2	12
BP	GO:0002704	negative regulation of leukocyte mediated immunity	9/954	67/18800	0.00652164	0.0580317	0.047572	PTPRC/SLAMF1/IL7R/CR2/IL20RB/TBX21/SERPINB4/SUSD4/CR1	9
BP	GO:0072678	T cell migration	9/954	67/18800	0.00652164	0.0580317	0.047572	ITGAL/RIPOR2/CXCL13/CXCL12/CCL2/CD200/C10orf99/ZAP70/CCL21	9
BP	GO:1901652	response to peptide	38/954	491/18800	0.00656216	0.0582846	0.0477793	PDK4/NKX6-1/GCGR/IGF1/KLF15/NR4A3/CDO1/AGTR1/POMC/PCSK1/EREG/GLP1R/GCK/CACNA1A/CXCL12/STAT4/DNAI1/INS/TRARG1/MIR106B/KL/NGFR/LEP/AGT/PDE3B/NEFL/ABCC8/GHR/PRKCB/VGF/FUT7/SLC2A4/ADIPOQ/SOCS2/CACNA1B/LPL/ACVR1C/CD36	38
BP	GO:0032228	regulation of synaptic transmission, GABAergic	6/954	34/18800	0.00667206	0.0590428	0.0484008	CNR1/TACR1/BAIAP3/HAP1/CNR2/DRD2	6
BP	GO:0046676	negative regulation of insulin secretion	6/954	34/18800	0.00667206	0.0590428	0.0484008	KCNJ11/CHGA/ABCC8/SFRP1/DRD2/ACVR1C	6
CC	GO:0042101	T cell receptor complex	52/1018	144/19594	2.63082e-30	1.2891e-27	1.05233e-27	TRBJ2-7/TRBV28/TRAV19/TRBV5-4/TRBJ1-4/TRAV14DV4/TRAV27/TRAT1/TRBV14/TRBV7-6/TRBV5-6/TRBV11-2/TRBJ1-5/TRAV26-1/TRBV23-1/TRBJ1-6/TRBV27/TRBV9/TRBJ1-3/TRAV1-2/TRBV6-1/TRBV20-1/TRAV20/TRBV19/TRBJ1-2/TRAV17/CD247/CD8B/TRAV8-4/CD3E/TRBV29-1/TRBV3-1/CD8A/TRBV18/TRBV10-3/TRAV21/TRAV8-6/TRBD1/TRAV41/TRBV5-1/ZAP70/TRAV8-3/TRBV7-9/TRBJ1-1/TRBV12-4/TRAV38-2DV8/CD3D/TRBV7-2/TRAV4/TRAV12-1/CD3G/TRBV2	52
CC	GO:0098802	plasma membrane signaling receptor complex	69/1018	313/19594	4.1203e-25	1.00947e-22	8.24061e-23	CNIH2/ITGAL/TRBJ2-7/GRIK3/TRBV28/TRAV19/TRBV5-4/TRBJ1-4/TRAV14DV4/TRAV27/TRAT1/TRBV14/TRBV7-6/TRBV5-6/TRBV11-2/TSPAN32/TRBJ1-5/TRAV26-1/TRBV23-1/TRBJ1-6/GP1BA/TRBV27/TRBV9/TRBJ1-3/TRAV1-2/TRBV6-1/TRBV20-1/GRIK5/TRAV20/TRBV19/TRBJ1-2/ITGA7/GRIA2/PLP1/TRAV17/CD247/IL18RAP/CD8B/TRAV8-4/CD3E/TRBV29-1/CNTFR/CD79B/TRBV3-1/CD8A/TRBV18/TRBV10-3/TRAV21/TRAV8-6/TRBD1/TRAV41/TRBV5-1/GRIA3/ZAP70/TRAV8-3/TRBV…	69
CC	GO:0098793	presynapse	79/1018	492/19594	1.91247e-19	3.1237e-17	2.54996e-17	SLC29A4/SEPTIN1/CNR1/SLC6A4/EFNB3/GRIK3/SLC18A2/NLGN4X/RAB3A/PRRT1/BRSK1/P2RY1/SCAMP5/KCNK2/PCLO/PTPRN/RAB26/PCSK1/GPM6A/SNPH/PRKCG/CACNB2/SNAP91/SNAP25/SLC8A2/SYNGR4/AVPR1B/GRIK5/C1QL1/KCNA6/UCN3/BAIAP3/LRRC4B/NMU/CPLX2/TSPOAP1/PTPRN2/SYT7/SLC4A10/NEFL/SRCIN1/CADPS/SV2A/RAB3C/NTSR1/SLC4A8/ABCC8/PACSIN1/GAD2/PRKCB/SVOP/SYT4/CDH10/KCNA3/SNCAIP/HAP1/UNC13A/AMPH/CTTNBP2/ATCAY/DNAJC6/SLC2A4/CADM3/CHR…	79
CC	GO:0009897	external side of plasma membrane	71/1018	455/19594	6.70869e-17	8.21815e-15	6.70869e-15	CD48/PTPRC/ITGAL/CXCR4/IGHD/MS4A1/LY9/CLEC10A/PRLR/GFRA1/CLEC4F/CD22/SLAMF1/CD40LG/FCN1/IGHM/GP1BA/CXCL12/SELP/CLEC17A/NCAM1/CD28/RTBDN/GPIHBP1/ATP1B2/IL7R/CD19/CD69/ITGA7/XCR1/GRIA2/F10/CCR4/BCAM/EBI3/TRBC1/CD3E/CNTFR/CD79B/NRCAM/CD1D/CD8A/GHR/SCARA5/SLAMF6/CD6/CCR7/TRGC2/CTLA4/LY6G6C/CD1B/SLC2A4/GFRA3/CHRNB2/TNFRSF13C/ASGR2/CD3D/ASTN1/CD27/IGHV7-4-1/CD1E/CD5/IGHV3-38/CD79A/CXCR6/CD36/CD1C/FCER2…	71
CC	GO:0043025	neuronal cell body	69/1018	482/19594	1.60306e-14	1.571e-12	1.28245e-12	OLFM1/BRINP1/SLC12A5/GRIK3/KIF5C/ADCYAP1/NEGR1/GFRA1/KCNK2/S100B/PTPRN/ATP1A2/CD22/PCSK1/DNER/GPM6A/CTNND2/HPCA/ASTN2/NEURL1/GAP43/CACNA1A/RET/UCHL1/SLC8A2/MAST1/AVPR1B/GRIK5/ASCL1/CPLX2/CD200/GRIA2/NGFR/KNDC1/CRH/CCR4/SLC4A10/SRCIN1/SPTBN4/PCSK2/SV2A/SST/NTSR1/SLC4A8/GHR/KIF5A/MAP2/ELAVL4/TBX21/SYT4/VGF/SNCAIP/RIC3/CRMP1/RTN4RL1/MAPK8IP2/VIP/KCNB2/CNR2/CPLX1/SYT5/SNCB/CACNA1B/ASTN1/SEZ6/DRD2/MAP…	69
CC	GO:0044306	neuron projection terminus	32/1018	129/19594	7.58357e-14	6.19325e-12	5.05571e-12	GRIK3/SLC18A2/RAB3A/KCNK2/PTPRN/PCSK1/GCH1/PRKCG/UCHL1/SLC8A2/AVPR1B/GRIK5/KCNA6/UCN3/NMU/CPLX2/TSPOAP1/SLC4A10/NTSR1/SLC4A8/SCRG1/PACSIN1/PRKCB/KCNA3/UNC13A/CPLX1/SNCB/DRD2/SYP/SCGN/BSN/DLG4	32
CC	GO:0150034	distal axon	47/1018	270/19594	2.29647e-13	1.60753e-11	1.31227e-11	OLFM1/CNR1/GRIK3/SLC18A2/KIF5C/RAB3A/BRSK1/KCNK2/PTPRN/PCSK1/GPM6A/RASGRF1/TENM2/GAP43/PRKCG/SNAP25/SLC8A2/AVPR1B/GRIK5/KCNA6/UCN3/NMU/CPLX2/NGFR/BRSK2/TSPOAP1/SLC4A10/NEFL/NTSR1/SLC4A8/PACSIN1/MAP2/PRKCB/ELAVL4/KCNA3/HAP1/CDK5R2/UNC13A/CRMP1/ATCAY/CPLX1/SNCB/DRD2/MAPT/SYP/SCGN/APBB1	47
CC	GO:0043204	perikaryon	32/1018	153/19594	1.09289e-11	6.69392e-10	5.46443e-10	OLFM1/SLC12A5/GRIK3/ADCYAP1/PTPRN/PCSK1/CTNND2/HPCA/ASTN2/NEURL1/GAP43/SLC8A2/AVPR1B/GRIK5/CPLX2/NGFR/KNDC1/SLC4A10/PCSK2/NTSR1/KIF5A/ELAVL4/CRMP1/RTN4RL1/VIP/KCNB2/CNR2/CPLX1/ASTN1/DRD2/TTLL7/PRPH	32
CC	GO:0043679	axon terminus	27/1018	113/19594	1.72845e-11	9.41044e-10	7.68199e-10	GRIK3/SLC18A2/RAB3A/KCNK2/PTPRN/PCSK1/PRKCG/SLC8A2/AVPR1B/GRIK5/KCNA6/UCN3/NMU/CPLX2/TSPOAP1/SLC4A10/NTSR1/SLC4A8/PACSIN1/PRKCB/KCNA3/UNC13A/CPLX1/SNCB/DRD2/SYP/SCGN	27
CC	GO:0034703	cation channel complex	36/1018	221/19594	9.90811e-10	4.85497e-08	3.96324e-08	CNIH2/KCNG1/GRIK3/SCN3B/KCNJ11/KCNK2/HCN2/CACNB2/CACNA1A/KCNIP1/SCN2B/GRIK5/KCNH2/KCNA6/MICU3/KCNJ5/GRIA2/UNC80/ABCC8/KCNJ16/KCNA3/CACNA1H/ABCC9/KCNA5/RYR2/KCNIP2/GRIA3/DPP6/KCNB2/CACNA2D2/CACNA1B/SCN7A/KCNMB2/CACNA2D3/DLG4/KCNJ3	36
CC	GO:0031225	anchored component of membrane	30/1018	169/19594	3.11001e-09	1.38537e-07	1.13091e-07	CD48/GPC3/MELTF/ALPP/LY6H/RAB3A/NEGR1/GFRA1/EFNA3/RAB26/CD52/CFC1/GP1BA/ART4/NCAM1/RTBDN/GPIHBP1/NRN1/DPEP2/PSCA/LYPD2/RAB3C/CNTFR/GAD2/LY6G6C/RTN4RL1/LY6D/GFRA3/PRSS21/DLG4	30
CC	GO:0008021	synaptic vesicle	32/1018	196/19594	7.92503e-09	3.04239e-07	2.48358e-07	SEPTIN1/SLC18A2/RAB3A/PRRT1/BRSK1/SCAMP5/RAB26/SNAP91/SNAP25/SYNGR4/PTPRN2/SYT7/SV2A/RAB3C/SLC4A8/ABCC8/GAD2/SVOP/SYT4/SNCAIP/HAP1/UNC13A/AMPH/CTTNBP2/SLC6A17/LGI3/SYT5/DRD2/SYP/TRIM9/BSN/DLG4	32
CC	GO:0034702	ion channel complex	41/1018	294/19594	8.07165e-09	3.04239e-07	2.48358e-07	CNIH2/KCNG1/GRIK3/SCN3B/KCNJ11/KCNK2/HCN2/CACNB2/CACNA1A/KCNIP1/CLCN1/SCN2B/GRIK5/KCNH2/KCNA6/MICU3/TTYH1/KCNJ5/GRIA2/UNC80/ABCC8/KCNJ16/KCNA3/CACNA1H/ABCC9/CLIC3/KCNA5/RYR2/KCNIP2/GRIA3/GABRB3/DPP6/CHRNB2/KCNB2/CACNA2D2/CACNA1B/SCN7A/KCNMB2/CACNA2D3/DLG4/KCNJ3	41
CC	GO:0098978	glutamatergic synapse	43/1018	319/19594	9.82861e-09	3.44001e-07	2.80817e-07	CNIH2/CNR1/EFNB3/GRIK3/NLGN4X/P2RY1/ADCY1/PCLO/GPM6A/HPCA/LRRC4/CLSTN2/SNAP25/GRIK5/DLGAP3/LRRC4B/CPLX2/CALY/LRRTM3/TSPOAP1/CADPS/SV2A/TAMALIN/SLC4A8/NRCAM/NSG1/ELAVL4/SYT4/CDH10/KCNA3/PAK3/CTTNBP2/CBLN1/NPTX2/SLC6A17/CPLX1/DRD2/BSN/DLG4/FXYD6/SH3GL2/CORO1A/RGS9	43
CC	GO:0097060	synaptic membrane	47/1018	373/19594	1.77322e-08	5.79253e-07	4.7286e-07	CNIH2/ANK2/CNR1/SLC6A4/EFNB3/GRIK3/NLGN4X/PRRT1/CHRM4/P2RY1/ADCY1/GPM6A/TENM2/LRRC4/CLSTN2/PRKCG/SNAP91/SNAP25/GRIK5/LRRC4B/IQSEC3/MAGEE1/LRRTM3/GRIA2/SYT7/TAMALIN/SLC4A8/NRCAM/NSG1/GAD2/CDH10/KCNA3/SNCAIP/UNC13A/CBLN1/GRIA3/GABRB3/CADM3/CHRNB2/LHFPL4/DRD2/SYP/RIMS2/DLG4/FXYD6/KCNJ3/RGS9	47
CC	GO:0070382	exocytic vesicle	33/1018	214/19594	1.98155e-08	6.06851e-07	4.95388e-07	SEPTIN1/SLC18A2/RAB3A/PRRT1/BRSK1/SCAMP5/IGF1/RAB26/SNAP91/SNAP25/SYNGR4/PTPRN2/SYT7/SV2A/RAB3C/SLC4A8/ABCC8/GAD2/SVOP/SYT4/SNCAIP/HAP1/UNC13A/AMPH/CTTNBP2/SLC6A17/LGI3/SYT5/DRD2/SYP/TRIM9/BSN/DLG4	33
CC	GO:0034705	potassium channel complex	20/1018	89/19594	2.21784e-08	6.3926e-07	5.21845e-07	KCNG1/GRIK3/KCNJ11/KCNK2/HCN2/KCNIP1/GRIK5/KCNH2/KCNA6/KCNJ5/ABCC8/KCNJ16/KCNA3/ABCC9/KCNA5/KCNIP2/DPP6/KCNB2/KCNMB2/KCNJ3	20
CC	GO:0030672	synaptic vesicle membrane	21/1018	103/19594	6.06915e-08	1.5652e-06	1.27772e-06	SLC18A2/RAB3A/PRRT1/SCAMP5/RAB26/SYNGR4/PTPRN2/SYT7/SV2A/RAB3C/ABCC8/GAD2/SVOP/SYT4/UNC13A/AMPH/SLC6A17/SYT5/DRD2/SYP/BSN	21
CC	GO:0099501	exocytic vesicle membrane	21/1018	103/19594	6.06915e-08	1.5652e-06	1.27772e-06	SLC18A2/RAB3A/PRRT1/SCAMP5/RAB26/SYNGR4/PTPRN2/SYT7/SV2A/RAB3C/ABCC8/GAD2/SVOP/SYT4/UNC13A/AMPH/SLC6A17/SYT5/DRD2/SYP/BSN	21
CC	GO:1990351	transporter complex	47/1018	399/19594	1.40388e-07	3.43952e-06	2.80777e-06	FXYD4/CNIH2/KCNG1/GRIK3/SCN3B/KCNJ11/KCNK2/ATP8A1/ATP1A2/HCN2/CACNB2/CACNA1A/KCNIP1/CLCN1/SCN2B/FXYD2/ATP1B2/GRIK5/KCNH2/KCNA6/MICU3/TTYH1/KCNJ5/GRIA2/UNC80/ABCC8/KCNJ16/ATP8A2/KCNA3/CACNA1H/ABCC9/CLIC3/KCNA5/RYR2/KCNIP2/GRIA3/GABRB3/DPP6/CHRNB2/KCNB2/CACNA2D2/CACNA1B/SCN7A/KCNMB2/CACNA2D3/DLG4/KCNJ3	47
CC	GO:0030133	transport vesicle	47/1018	402/19594	1.75565e-07	3.93305e-06	3.21065e-06	SEPTIN1/CNIH2/SLC18A2/RAB3A/PRRT1/BRSK1/SCAMP5/IGF1/PTPRN/RAB26/PCSK1/SNAP91/SNAP25/CHGA/SYNGR4/MAP6/INS/PTPRN2/SYT7/PCSK2/SV2A/RAB3C/SLC4A8/SCG3/ABCC8/GAD2/SVOP/SYT4/VGF/SNCAIP/HAP1/UNC13A/AMPH/CTTNBP2/CPE/SFTA2/SLC2A4/SLC6A17/LGI3/SYT5/DRD2/SLC30A8/SYP/SCGN/TRIM9/BSN/DLG4	47
CC	GO:1902495	transmembrane transporter complex	45/1018	377/19594	1.76586e-07	3.93305e-06	3.21065e-06	FXYD4/CNIH2/KCNG1/GRIK3/SCN3B/KCNJ11/KCNK2/ATP1A2/HCN2/CACNB2/CACNA1A/KCNIP1/CLCN1/SCN2B/FXYD2/ATP1B2/GRIK5/KCNH2/KCNA6/MICU3/TTYH1/KCNJ5/GRIA2/UNC80/ABCC8/KCNJ16/KCNA3/CACNA1H/ABCC9/CLIC3/KCNA5/RYR2/KCNIP2/GRIA3/GABRB3/DPP6/CHRNB2/KCNB2/CACNA2D2/CACNA1B/SCN7A/KCNMB2/CACNA2D3/DLG4/KCNJ3	45
CC	GO:0042734	presynaptic membrane	24/1018	143/19594	3.4154e-07	7.27629e-06	5.93983e-06	CNR1/SLC6A4/EFNB3/GRIK3/P2RY1/GPM6A/SNAP91/SNAP25/GRIK5/LRRC4B/SYT7/SLC4A8/GAD2/CDH10/KCNA3/SNCAIP/UNC13A/CADM3/CHRNB2/DRD2/SYP/RIMS2/FXYD6/KCNJ3	24
CC	GO:0098984	neuron to neuron synapse	40/1018	347/19594	2.05151e-06	4.1885e-05	3.41919e-05	CNIH2/MPP2/EFNB3/NLGN4X/PRRT1/P2RY1/ADCY1/PCLO/CTNND2/NEURL1/LRRC4/CLSTN2/GAP43/PRKCG/SLC8A2/ATP1B2/GRIK5/NEFH/DLGAP3/LRRC4B/IQSEC3/LRRTM3/GRIA2/NGFR/SYT7/PSD/SRCIN1/TAMALIN/NTSR1/SLC4A8/NRCAM/INSYN1/PAK3/MAPK8IP2/DNAJC6/DRD2/ADD2/BSN/DLG4/RGS9	40
CC	GO:0030658	transport vesicle membrane	28/1018	205/19594	2.80614e-06	5.50002e-05	4.48982e-05	CNIH2/SLC18A2/RAB3A/PRRT1/SCAMP5/PTPRN/RAB26/SYNGR4/MAP6/PTPRN2/SYT7/SV2A/RAB3C/SCG3/ABCC8/GAD2/SVOP/SYT4/UNC13A/AMPH/CPE/SLC6A17/SYT5/DRD2/SLC30A8/SYP/SCGN/BSN	28
CC	GO:0043195	terminal bouton	12/1018	48/19594	4.44483e-06	8.37679e-05	6.83819e-05	GRIK3/SLC18A2/RAB3A/GRIK5/NMU/CPLX2/NTSR1/SLC4A8/UNC13A/CPLX1/SYP/SCGN	12
CC	GO:0045211	postsynaptic membrane	33/1018	271/19594	4.92944e-06	8.94602e-05	7.30287e-05	CNIH2/ANK2/SLC6A4/EFNB3/GRIK3/NLGN4X/PRRT1/CHRM4/P2RY1/ADCY1/TENM2/LRRC4/CLSTN2/GRIK5/LRRC4B/IQSEC3/MAGEE1/LRRTM3/GRIA2/TAMALIN/NRCAM/NSG1/CDH10/KCNA3/CBLN1/GRIA3/GABRB3/CHRNB2/LHFPL4/DRD2/DLG4/FXYD6/RGS9	33
CC	GO:0032279	asymmetric synapse	37/1018	323/19594	5.68168e-06	9.94294e-05	8.11669e-05	CNIH2/MPP2/EFNB3/NLGN4X/PRRT1/P2RY1/ADCY1/PCLO/CTNND2/NEURL1/LRRC4/CLSTN2/GAP43/PRKCG/SLC8A2/GRIK5/NEFH/DLGAP3/LRRC4B/IQSEC3/LRRTM3/GRIA2/NGFR/PSD/SRCIN1/TAMALIN/SLC4A8/NRCAM/INSYN1/PAK3/MAPK8IP2/DNAJC6/DRD2/ADD2/BSN/DLG4/RGS9	37
CC	GO:0099056	integral component of presynaptic membrane	14/1018	67/19594	7.07297e-06	0.00011674	9.52977e-05	CNR1/SLC6A4/EFNB3/P2RY1/GPM6A/GRIK5/SYT7/CDH10/KCNA3/CADM3/CHRNB2/DRD2/FXYD6/KCNJ3	14
CC	GO:0042105	alpha-beta T cell receptor complex	6/1018	11/19594	7.14733e-06	0.00011674	9.52977e-05	TRAV27/TRBV19/CD247/CD3E/CD3D/CD3G	6
CC	GO:0099572	postsynaptic specialization	38/1018	341/19594	8.13612e-06	0.000128603	0.000104982	CNIH2/MPP2/EFNB3/NLGN4X/PRRT1/P2RY1/ADCY1/PCLO/CTNND2/NEURL1/LRRC4/CLSTN2/GAP43/PRKCG/SLC8A2/GRIK5/NEFH/DLGAP3/LRRC4B/IQSEC3/LRRTM3/GRIA2/NGFR/PSD/SRCIN1/TAMALIN/NRCAM/CDH10/INSYN1/PAK3/MAPK8IP2/DNAJC6/CHRNB2/DRD2/ADD2/BSN/DLG4/RGS9	38
CC	GO:0099240	intrinsic component of synaptic membrane	23/1018	160/19594	9.06938e-06	0.000135578	0.000110676	CNIH2/CNR1/SLC6A4/EFNB3/NLGN4X/P2RY1/ADCY1/GPM6A/LRRC4/CLSTN2/GRIK5/LRRC4B/LRRTM3/SYT7/NRCAM/CDH10/KCNA3/CADM3/CHRNB2/DRD2/DLG4/FXYD6/KCNJ3	23
CC	GO:0099699	integral component of synaptic membrane	22/1018	149/19594	9.1308e-06	0.000135578	0.000110676	CNIH2/CNR1/SLC6A4/EFNB3/NLGN4X/P2RY1/ADCY1/GPM6A/LRRC4/CLSTN2/GRIK5/LRRC4B/LRRTM3/SYT7/NRCAM/CDH10/KCNA3/CADM3/CHRNB2/DRD2/FXYD6/KCNJ3	22
CC	GO:0014069	postsynaptic density	36/1018	318/19594	9.85746e-06	0.000142063	0.00011597	CNIH2/MPP2/EFNB3/NLGN4X/PRRT1/P2RY1/ADCY1/PCLO/CTNND2/NEURL1/LRRC4/CLSTN2/GAP43/PRKCG/SLC8A2/GRIK5/NEFH/DLGAP3/LRRC4B/IQSEC3/LRRTM3/GRIA2/NGFR/PSD/SRCIN1/TAMALIN/NRCAM/INSYN1/PAK3/MAPK8IP2/DNAJC6/DRD2/ADD2/BSN/DLG4/RGS9	36
CC	GO:0008076	voltage-gated potassium channel complex	15/1018	79/19594	1.15644e-05	0.000161902	0.000132165	KCNG1/KCNK2/HCN2/KCNIP1/KCNH2/KCNA6/KCNJ5/KCNJ16/KCNA3/KCNA5/KCNIP2/DPP6/KCNB2/KCNMB2/KCNJ3	15
CC	GO:0044305	calyx of Held	7/1018	18/19594	1.92155e-05	0.000261544	0.000213505	KCNK2/PRKCG/CPLX2/TSPOAP1/PRKCB/KCNA3/CPLX1	7
CC	GO:0098889	intrinsic component of presynaptic membrane	14/1018	74/19594	2.34813e-05	0.000310968	0.000253852	CNR1/SLC6A4/EFNB3/P2RY1/GPM6A/GRIK5/SYT7/CDH10/KCNA3/CADM3/CHRNB2/DRD2/FXYD6/KCNJ3	14
CC	GO:0098992	neuronal dense core vesicle	6/1018	13/19594	2.42597e-05	0.000312822	0.000255365	CHGA/CADPS/SYT4/SYT5/KIF1A/SCG2	6
CC	GO:0098839	postsynaptic density membrane	14/1018	89/19594	0.000190514	0.00239364	0.00195399	CNIH2/EFNB3/NLGN4X/PRRT1/ADCY1/LRRC4/CLSTN2/GRIK5/LRRC4B/LRRTM3/GRIA2/NRCAM/DLG4/RGS9	14
CC	GO:0090533	cation-transporting ATPase complex	6/1018	18/19594	0.000209677	0.00251535	0.00205335	FXYD4/ATP1A2/FXYD2/ATP1B2/ABCC8/ABCC9	6
CC	GO:0098936	intrinsic component of postsynaptic membrane	17/1018	123/19594	0.000210468	0.00251535	0.00205335	CNIH2/SLC6A4/EFNB3/NLGN4X/ADCY1/LRRC4/CLSTN2/GRIK5/LRRC4B/LRRTM3/NRCAM/CDH10/KCNA3/CHRNB2/DRD2/DLG4/FXYD6	17
CC	GO:0019898	extrinsic component of membrane	32/1018	314/19594	0.000221879	0.00258859	0.00211314	ARMC12/GFRA1/CDH22/FCN1/HPCA/MUC16/KCNIP1/SNAP91/GNG2/CDH19/SNAP25/SOX10/RTBDN/MAL/GNG7/GNB3/PSD/GNG4/CNTFR/CDH10/OSR1/CARMIL2/GNAZ/ZAP70/GFRA3/SOCS2/GNAO1/CNR2/CDH4/KIF1A/DLG4/BLK	32
CC	GO:0098948	intrinsic component of postsynaptic specialization membrane	13/1018	80/19594	0.000229557	0.00261589	0.00213542	CNIH2/EFNB3/NLGN4X/ADCY1/LRRC4/CLSTN2/GRIK5/LRRC4B/LRRTM3/NRCAM/CDH10/CHRNB2/DLG4	13
CC	GO:0043197	dendritic spine	21/1018	172/19594	0.000240141	0.0026743	0.0021831	CNIH2/MPP2/ATP1A2/GPM6A/HPCA/TENM2/NEURL1/LRRC4/SLC8A2/GRIA2/NGFR/PSD/CD3E/NTSR1/HAP1/CTTNBP2/GRIA3/SEZ6/DRD2/MAPT/DLG4	21
CC	GO:0060076	excitatory synapse	10/1018	51/19594	0.000250142	0.00272376	0.00222348	NLGN4X/ELFN1/LRRC4/GRIA2/CBLN1/GRIA3/SYP/BSN/DLG4/KCNJ3	10
CC	GO:0044309	neuron spine	21/1018	173/19594	0.000260237	0.00277209	0.00226293	CNIH2/MPP2/ATP1A2/GPM6A/HPCA/TENM2/NEURL1/LRRC4/SLC8A2/GRIA2/NGFR/PSD/CD3E/NTSR1/HAP1/CTTNBP2/GRIA3/SEZ6/DRD2/MAPT/DLG4	21
CC	GO:0031045	dense core granule	7/1018	26/19594	0.000275555	0.00287281	0.00234515	CHGA/SYT7/CADPS/SYT4/SYT5/KIF1A/SCG2	7
CC	GO:0099634	postsynaptic specialization membrane	16/1018	116/19594	0.000327275	0.00334093	0.00272729	CNIH2/EFNB3/NLGN4X/PRRT1/ADCY1/LRRC4/CLSTN2/GRIK5/LRRC4B/LRRTM3/GRIA2/NRCAM/CDH10/CHRNB2/DLG4/RGS9	16
CC	GO:0099055	integral component of postsynaptic membrane	16/1018	118/19594	0.000398106	0.00398106	0.00324984	CNIH2/SLC6A4/EFNB3/NLGN4X/ADCY1/LRRC4/CLSTN2/GRIK5/LRRC4B/LRRTM3/NRCAM/CDH10/KCNA3/CHRNB2/DRD2/FXYD6	16
CC	GO:0099146	intrinsic component of postsynaptic density membrane	10/1018	54/19594	0.00040682	0.00398684	0.00325456	CNIH2/EFNB3/ADCY1/LRRC4/CLSTN2/GRIK5/LRRC4B/LRRTM3/NRCAM/DLG4	10
CC	GO:0019897	extrinsic component of plasma membrane	20/1018	170/19594	0.000543146	0.00521846	0.00425997	CDH22/FCN1/KCNIP1/SNAP91/GNG2/CDH19/SNAP25/RTBDN/GNG7/GNB3/GNG4/CDH10/CARMIL2/GNAZ/ZAP70/GNAO1/CNR2/CDH4/DLG4/BLK	20
CC	GO:0099060	integral component of postsynaptic specialization membrane	12/1018	77/19594	0.00058571	0.00551919	0.00450546	CNIH2/EFNB3/NLGN4X/ADCY1/LRRC4/CLSTN2/GRIK5/LRRC4B/LRRTM3/NRCAM/CDH10/CHRNB2	12
CC	GO:0120111	neuron projection cytoplasm	13/1018	89/19594	0.000665755	0.00615509	0.00502456	GRIK3/KIF5C/HPCA/UCHL1/CALY/NEFL/KIF5A/MAP2/HAP1/AP3B2/MAPT/KIF1A/DLG4	13
CC	GO:0097440	apical dendrite	5/1018	15/19594	0.000726847	0.00659546	0.00538405	CLU/NEURL1/SLC4A10/MAP2/SEZ6	5
CC	GO:0098982	GABA-ergic synapse	11/1018	70/19594	0.000912765	0.00813191	0.00663829	CBLN4/CNR1/NLGN4X/PCLO/GAP43/IQSEC3/SV2A/CDH10/SLC6A17/DRD2/BSN	11
CC	GO:0099061	integral component of postsynaptic density membrane	9/1018	51/19594	0.00112792	0.00981598	0.00801305	CNIH2/EFNB3/ADCY1/LRRC4/CLSTN2/GRIK5/LRRC4B/LRRTM3/NRCAM	9
CC	GO:0098533	ATPase dependent transmembrane transport complex	6/1018	24/19594	0.00116306	0.00981598	0.00801305	FXYD4/ATP1A2/FXYD2/ATP1B2/ABCC8/ABCC9	6
CC	GO:0032280	symmetric synapse	4/1018	10/19594	0.00118192	0.00981598	0.00801305	NLGN4X/IQSEC3/NTSR1/SLC4A8	4
CC	GO:0099569	presynaptic cytoskeleton	4/1018	10/19594	0.00118192	0.00981598	0.00801305	PCLO/NEFL/RIMS2/BSN	4
CC	GO:0097386	glial cell projection	7/1018	33/19594	0.00130228	0.0106353	0.00868188	KCNK2/ATP1B2/SLC4A8/SYT4/NFASC/SCN7A/MAPT	7
CC	GO:0098636	protein complex involved in cell adhesion	8/1018	43/19594	0.00147703	0.0118646	0.00968543	ITGAL/MMRN1/VTN/TSPAN32/CD28/ITGA7/PLP1/CTLA4	8
CC	GO:0048786	presynaptic active zone	11/1018	75/19594	0.00163236	0.0129009	0.0105313	RAB3A/BRSK1/P2RY1/PCLO/GPM6A/SV2A/CDH10/UNC13A/SYP/RIMS2/BSN	11
CC	GO:0001772	immunological synapse	8/1018	44/19594	0.00172437	0.0133123	0.0108672	RHOH/CD28/FYB2/CD3E/CD6/ZAP70/CD37/CORO1A	8
CC	GO:0045121	membrane raft	30/1018	326/19594	0.0017906	0.0133123	0.0108672	CD48/PTPRC/MS4A1/ANK2/CNR1/SLC6A4/ADCY1/ATP1A2/ABCB4/RGS7/RET/GPM6B/CD19/MAL/ADCY2/FYB2/NTSR1/CD8A/KCNA3/KCNA5/RTN4RL1/CR1/ZAP70/SLC2A4/CHRNB2/ADCYAP1R1/ADD2/MAPT/CD79A/CD36	30
CC	GO:0030426	growth cone	18/1018	161/19594	0.00180411	0.0133123	0.0108672	OLFM1/CNR1/KIF5C/GPM6A/RASGRF1/TENM2/GAP43/SNAP25/NGFR/NEFL/MAP2/ELAVL4/HAP1/CDK5R2/CRMP1/ATCAY/MAPT/APBB1	18
CC	GO:0031234	extrinsic component of cytoplasmic side of plasma membrane	13/1018	99/19594	0.00181823	0.0133123	0.0108672	KCNIP1/GNG2/SNAP25/GNG7/GNB3/GNG4/CARMIL2/GNAZ/ZAP70/GNAO1/CNR2/DLG4/BLK	13
CC	GO:0034706	sodium channel complex	6/1018	26/19594	0.00182026	0.0133123	0.0108672	GRIK3/SCN3B/SCN2B/GRIK5/CACNA1H/SCN7A	6
CC	GO:0098857	membrane microdomain	30/1018	327/19594	0.00187647	0.0135216	0.0110381	CD48/PTPRC/MS4A1/ANK2/CNR1/SLC6A4/ADCY1/ATP1A2/ABCB4/RGS7/RET/GPM6B/CD19/MAL/ADCY2/FYB2/NTSR1/CD8A/KCNA3/KCNA5/RTN4RL1/CR1/ZAP70/SLC2A4/CHRNB2/ADCYAP1R1/ADD2/MAPT/CD79A/CD36	30
CC	GO:0005890	sodium:potassium-exchanging ATPase complex	4/1018	12/19594	0.00256261	0.0181982	0.0148557	FXYD4/ATP1A2/FXYD2/ATP1B2	4
CC	GO:0030427	site of polarized growth	18/1018	167/19594	0.00270473	0.0189331	0.0154556	OLFM1/CNR1/KIF5C/GPM6A/RASGRF1/TENM2/GAP43/SNAP25/NGFR/NEFL/MAP2/ELAVL4/HAP1/CDK5R2/CRMP1/ATCAY/MAPT/APBB1	18
CC	GO:0062023	collagen-containing extracellular matrix	36/1018	429/19594	0.00326305	0.0225197	0.0183834	CBLN4/CLU/FREM1/GPC3/SMOC1/PRG4/MMRN1/VTN/FCN1/CXCL12/NCAM1/COL11A2/SRPX/CMA1/RTBDN/ATRNL1/AGT/BCAM/CILP/VIT/ANGPTL1/APOH/SMOC2/ADAMTS8/APLP1/OGN/SERPINF2/COL17A1/CBLN1/COL26A1/ANGPTL7/ADIPOQ/SFRP1/ELANE/CTSG/COL14A1	36
CC	GO:0032839	dendrite cytoplasm	6/1018	30/19594	0.00393242	0.0267623	0.0218468	GRIK3/KIF5C/HPCA/KIF5A/MAP2/DLG4	6
CC	GO:0098563	intrinsic component of synaptic vesicle membrane	7/1018	40/19594	0.00414414	0.0278169	0.0227076	RAB3A/RAB26/SV2A/RAB3C/SYT4/SLC6A17/SYP	7
CC	GO:0099568	cytoplasmic region	24/1018	259/19594	0.00448034	0.0295469	0.0241199	GRIK3/KIF5C/SAXO2/PCLO/HPCA/UCHL1/DNAI1/RSPH9/CALY/NEFL/CFAP70/KIF5A/KIF19/MAP2/HAP1/UNC13A/AP3B2/SPEF1/MAPT/SPAG6/KIF1A/RIMS2/BSN/DLG4	24
CC	GO:1904115	axon cytoplasm	9/1018	62/19594	0.00452249	0.0295469	0.0241199	KIF5C/UCHL1/CALY/NEFL/KIF5A/HAP1/AP3B2/MAPT/KIF1A	9
CC	GO:0044298	cell body membrane	6/1018	31/19594	0.00466557	0.0300806	0.0245556	CD22/HPCA/ATP1B2/P2RY12/SLC4A8/KCNB2	6
CC	GO:0033017	sarcoplasmic reticulum membrane	7/1018	41/19594	0.00477772	0.0304036	0.0248193	JPH4/KLHL41/CAMK2B/ATP2A3/MRLN/JPH3/RYR2	7
CC	GO:0009898	cytoplasmic side of plasma membrane	17/1018	169/19594	0.0069987	0.0439662	0.0358907	PTPRC/KCNIP1/GNG2/SNAP25/GNG7/SPTB/GNB3/GNG4/NTSR1/CARMIL2/GNAZ/PGM5/ZAP70/GNAO1/CNR2/DLG4/BLK	17
CC	GO:0005834	heterotrimeric G-protein complex	6/1018	34/19594	0.00746724	0.0463158	0.0378088	GNG2/GNG7/GNB3/GNG4/GNAZ/GNAO1	6
CC	GO:0098831	presynaptic active zone cytoplasmic component	4/1018	16/19594	0.00797971	0.0488757	0.0398986	PCLO/UNC13A/RIMS2/BSN	4
CC	GO:0043198	dendritic shaft	6/1018	36/19594	0.00990531	0.05911	0.048253	CNIH2/MPP2/JPH4/NTSR1/MAP2/SEZ6	6
CC	GO:1905360	GTPase complex	6/1018	36/19594	0.00990531	0.05911	0.048253	GNG2/GNG7/GNB3/GNG4/GNAZ/GNAO1	6
CC	GO:0001518	voltage-gated sodium channel complex	4/1018	17/19594	0.0100125	0.05911	0.048253	SCN3B/SCN2B/CACNA1H/SCN7A	4
MF	GO:0005261	cation channel activity	51/928	345/18410	4.39258e-12	3.67429e-09	3.31384e-09	FXYD4/KCNG1/CNR1/SLC12A5/GRIK3/P2RX5/KCNH3/KCNT2/KCNK17/SCN3B/KCNJ11/MCOLN3/KCNK16/KCNK2/OTOP3/GPM6A/CALHM6/HCN2/CACNB2/MCOLN2/CACNA1A/KCNIP1/SNAP25/SCN2B/GRIK5/TMEM63C/KCNH2/KCNA6/KCNK3/KCNJ5/GRIA2/TSPOAP1/UNC80/ABCC8/KCNJ16/KCNA3/CACNA1H/ABCC9/KCNA5/RYR2/KCNIP2/GRIA3/CHRNB2/KCNB2/CACNA2D2/CACNA1B/SCN7A/KCNMB2/KCNH6/CACNA2D3/KCNJ3	51
MF	GO:0022836	gated channel activity	50/928	340/18410	8.69654e-12	3.67429e-09	3.31384e-09	KCNG1/CNR1/GRIK3/P2RX5/KCNH3/KCNT2/KCNK17/SCN3B/KCNJ11/MCOLN3/KCNK16/KCNK2/HCN2/CACNB2/MCOLN2/CACNA1A/KCNIP1/SNAP25/CLCN1/SCN2B/GRIK5/TMEM63C/KCNH2/KCNA6/KCNK3/TMC8/TTYH1/KCNJ5/GRIA2/TSPOAP1/ABCC8/KCNJ16/KCNA3/CACNA1H/ABCC9/CLIC3/KCNA5/RYR2/KCNIP2/GRIA3/GABRB3/CHRNB2/KCNB2/CACNA2D2/CACNA1B/SCN7A/KCNMB2/KCNH6/CACNA2D3/KCNJ3	50
MF	GO:0005244	voltage-gated ion channel activity	36/928	201/18410	2.69672e-11	5.69681e-09	5.13795e-09	KCNG1/CNR1/KCNH3/KCNT2/KCNK17/SCN3B/KCNJ11/KCNK16/KCNK2/HCN2/CACNB2/CACNA1A/KCNIP1/SNAP25/CLCN1/SCN2B/KCNH2/KCNA6/KCNK3/KCNJ5/TSPOAP1/ABCC8/KCNJ16/KCNA3/CACNA1H/ABCC9/CLIC3/KCNA5/KCNIP2/KCNB2/CACNA2D2/CACNA1B/SCN7A/KCNH6/CACNA2D3/KCNJ3	36
MF	GO:0022832	voltage-gated channel activity	36/928	201/18410	2.69672e-11	5.69681e-09	5.13795e-09	KCNG1/CNR1/KCNH3/KCNT2/KCNK17/SCN3B/KCNJ11/KCNK16/KCNK2/HCN2/CACNB2/CACNA1A/KCNIP1/SNAP25/CLCN1/SCN2B/KCNH2/KCNA6/KCNK3/KCNJ5/TSPOAP1/ABCC8/KCNJ16/KCNA3/CACNA1H/ABCC9/CLIC3/KCNA5/KCNIP2/KCNB2/CACNA2D2/CACNA1B/SCN7A/KCNH6/CACNA2D3/KCNJ3	36
MF	GO:0005267	potassium channel activity	27/928	121/18410	4.67543e-11	7.90148e-09	7.12634e-09	FXYD4/KCNG1/GRIK3/KCNH3/KCNT2/KCNK17/KCNJ11/KCNK16/KCNK2/HCN2/KCNIP1/SNAP25/GRIK5/KCNH2/KCNA6/KCNK3/KCNJ5/ABCC8/KCNJ16/KCNA3/ABCC9/KCNA5/KCNIP2/KCNB2/KCNMB2/KCNH6/KCNJ3	27
MF	GO:0046873	metal ion transmembrane transporter activity	55/928	428/18410	1.63972e-10	2.30927e-08	2.08273e-08	FXYD4/KCNG1/CNR1/SLC6A4/SLC12A5/GRIK3/SLC18A2/KCNH3/KCNT2/KCNK17/SCN3B/KCNJ11/MCOLN3/KCNK16/KCNK2/ATP1A2/GPM6A/SLC39A4/HCN2/CACNB2/SLC10A6/MCOLN2/CACNA1A/KCNIP1/SNAP25/SLC8A2/SCN2B/GRIK5/KCNH2/KCNA6/KCNK3/TUSC3/TTYH1/KCNJ5/TSPOAP1/SLC4A10/ATP2A3/SLC4A8/ABCC8/KCNJ16/KCNA3/CACNA1H/ABCC9/KCNA5/RYR2/KCNIP2/KCNB2/CACNA2D2/CACNA1B/SCN7A/KCNMB2/SLC30A8/KCNH6/CACNA2D3/KCNJ3	55
MF	GO:0005216	ion channel activity	56/928	442/18410	1.9242e-10	2.32279e-08	2.09492e-08	FXYD4/KCNG1/CNR1/SLC12A5/GRIK3/P2RX5/KCNH3/KCNT2/KCNK17/SCN3B/KCNJ11/MCOLN3/KCNK16/KCNK2/OTOP3/GPM6A/CALHM6/HCN2/CACNB2/MCOLN2/CACNA1A/KCNIP1/SNAP25/CLCN1/SCN2B/GRIK5/TMEM63C/KCNH2/KCNA6/KCNK3/TMC8/TTYH1/KCNJ5/GRIA2/TSPOAP1/UNC80/ABCC8/KCNJ16/KCNA3/CACNA1H/ABCC9/CLIC3/KCNA5/RYR2/KCNIP2/GRIA3/GABRB3/CHRNB2/KCNB2/CACNA2D2/CACNA1B/SCN7A/KCNMB2/KCNH6/CACNA2D3/KCNJ3	56
MF	GO:0022843	voltage-gated cation channel activity	28/928	144/18410	6.19716e-10	6.36394e-08	5.73964e-08	KCNG1/CNR1/KCNH3/KCNT2/KCNJ11/KCNK2/HCN2/CACNB2/CACNA1A/SNAP25/KCNH2/KCNA6/KCNK3/KCNJ5/TSPOAP1/ABCC8/KCNJ16/KCNA3/CACNA1H/ABCC9/KCNA5/KCNIP2/KCNB2/CACNA2D2/CACNA1B/KCNH6/CACNA2D3/KCNJ3	28
MF	GO:0015079	potassium ion transmembrane transporter activity	29/928	154/18410	6.77817e-10	6.36394e-08	5.73964e-08	FXYD4/KCNG1/SLC12A5/GRIK3/KCNH3/KCNT2/KCNK17/KCNJ11/KCNK16/KCNK2/ATP1A2/HCN2/KCNIP1/SNAP25/GRIK5/KCNH2/KCNA6/KCNK3/KCNJ5/ABCC8/KCNJ16/KCNA3/ABCC9/KCNA5/KCNIP2/KCNB2/KCNMB2/KCNH6/KCNJ3	29
MF	GO:0015267	channel activity	58/928	489/18410	1.17769e-09	9.77659e-08	8.81751e-08	FXYD4/KCNG1/CNR1/SLC12A5/GRIK3/P2RX5/KCNH3/KCNT2/KCNK17/SCN3B/KCNJ11/MCOLN3/KCNK16/KCNK2/OTOP3/GPM6A/CALHM6/HCN2/CACNB2/MCOLN2/CACNA1A/KCNIP1/SNAP25/CLCN1/SCN2B/GRIK5/TMEM63C/KCNH2/AQP7/KCNA6/KCNK3/TMC8/TTYH1/KCNJ5/GRIA2/TSPOAP1/UNC80/ABCC8/KCNJ16/KCNA3/CACNA1H/ABCC9/CLIC3/KCNA5/RYR2/KCNIP2/GRIA3/GABRB3/GJD2/CHRNB2/KCNB2/CACNA2D2/CACNA1B/SCN7A/KCNMB2/KCNH6/CACNA2D3/KCNJ3	58
MF	GO:0022803	passive transmembrane transporter activity	58/928	490/18410	1.27269e-09	9.77659e-08	8.81751e-08	FXYD4/KCNG1/CNR1/SLC12A5/GRIK3/P2RX5/KCNH3/KCNT2/KCNK17/SCN3B/KCNJ11/MCOLN3/KCNK16/KCNK2/OTOP3/GPM6A/CALHM6/HCN2/CACNB2/MCOLN2/CACNA1A/KCNIP1/SNAP25/CLCN1/SCN2B/GRIK5/TMEM63C/KCNH2/AQP7/KCNA6/KCNK3/TMC8/TTYH1/KCNJ5/GRIA2/TSPOAP1/UNC80/ABCC8/KCNJ16/KCNA3/CACNA1H/ABCC9/CLIC3/KCNA5/RYR2/KCNIP2/GRIA3/GABRB3/GJD2/CHRNB2/KCNB2/CACNA2D2/CACNA1B/SCN7A/KCNMB2/KCNH6/CACNA2D3/KCNJ3	58
MF	GO:0005249	voltage-gated potassium channel activity	20/928	91/18410	1.98938e-08	1.40085e-06	1.26343e-06	KCNG1/KCNH3/KCNT2/KCNJ11/KCNK2/HCN2/SNAP25/KCNH2/KCNA6/KCNK3/KCNJ5/ABCC8/KCNJ16/KCNA3/ABCC9/KCNA5/KCNIP2/KCNB2/KCNH6/KCNJ3	20
MF	GO:0001664	G protein-coupled receptor binding	37/928	288/18410	1.66894e-07	1.08481e-05	9.78393e-06	CCL23/ADCYAP1/EDN3/P2RY1/CCL19/GPRASP2/CXCL13/CCL24/AGTR1/GCG/POMC/FCN1/CCKBR/CXCL12/CCL2/UCHL1/PACRG/REEP2/UCN3/NMU/WNT4/HSPA1B/AGT/ADRA2C/APLP1/RSPO1/GNAZ/TFF2/C10orf99/TUB/NECAB2/CCL17/GNAO1/SFRP1/WNT10B/DLG4/CCL21	37
MF	GO:0042277	peptide binding	39/928	322/18410	3.69067e-07	2.22758e-05	2.00906e-05	CLU/TRBV28/TRAV19/PRLR/GCGR/PTGDR2/CCKBR/IAPP/GLP1R/CACNA1A/CMA1/GPR150/LBP/AVPR1B/DLGAP3/SLC7A8/GRIA2/NGFR/GIPR/EBI3/TRAV8-4/CD1D/GHR/SSTR2/CD1B/KCNIP2/GRIA3/MAPK8IP2/TRBV7-9/NPR1/ADCYAP1R1/CACNA1B/PTGES/CD1E/SSTR3/TRAV12-1/APBB1/CD36/CD1C	39
MF	GO:0005179	hormone activity	21/928	122/18410	7.27896e-07	4.10048e-05	3.69822e-05	ADCYAP1/EDN3/IGF1/GCG/POMC/IAPP/CHGB/INS/UCN3/KL/FNDC5/LEP/AGT/CRH/SST/TTR/VGF/VIP/ADIPOQ/CCK/CARTPT	21
MF	GO:0048018	receptor ligand activity	50/928	489/18410	1.64304e-06	8.67731e-05	7.82606e-05	VEGFD/IL16/CCL23/ADCYAP1/EDN3/DKK1/CCL19/IGF1/CXCL13/CCL24/GCG/CD40LG/POMC/EREG/IAPP/CHGB/CXCL12/CCL2/TNFSF8/INS/BMP5/UCN3/KL/WNT4/FNDC5/LEP/AGT/CRH/EBI3/SST/LTB/SLURP1/FGF14/TTR/VGF/OGN/FGF12/LTA/C10orf99/C1QTNF4/VIP/ADIPOQ/CCL17/WNT10B/CTSG/CCK/SEMA3G/CARTPT/SCG2/CCL21	50
MF	GO:0030546	signaling receptor activator activity	50/928	496/18410	2.474e-06	0.000122972	0.000110909	VEGFD/IL16/CCL23/ADCYAP1/EDN3/DKK1/CCL19/IGF1/CXCL13/CCL24/GCG/CD40LG/POMC/EREG/IAPP/CHGB/CXCL12/CCL2/TNFSF8/INS/BMP5/UCN3/KL/WNT4/FNDC5/LEP/AGT/CRH/EBI3/SST/LTB/SLURP1/FGF14/TTR/VGF/OGN/FGF12/LTA/C10orf99/C1QTNF4/VIP/ADIPOQ/CCL17/WNT10B/CTSG/CCK/SEMA3G/CARTPT/SCG2/CCL21	50
MF	GO:0033218	amide binding	43/928	402/18410	2.77294e-06	0.000130174	0.000117404	ACACB/CLU/TRBV28/TRAV19/PRLR/GCGR/PTGDR2/CCKBR/IAPP/GLP1R/CACNA1A/CMA1/GPR150/LBP/AVPR1B/DLGAP3/FTCD/SLC7A8/GRIA2/NGFR/NFATC1/GIPR/EBI3/TRAV8-4/CD1D/GHR/SSTR2/RYR2/CD1B/KCNIP2/GRIA3/MAPK8IP2/TRBV7-9/NPR1/ADCYAP1R1/CACNA1B/PTGES/CD1E/SSTR3/TRAV12-1/APBB1/CD36/CD1C	43
MF	GO:0099094	ligand-gated cation channel activity	18/928	115/18410	1.74378e-05	0.000775524	0.000699445	GRIK3/P2RX5/KCNJ11/MCOLN3/HCN2/MCOLN2/GRIK5/KCNH2/KCNJ5/GRIA2/ABCC8/KCNJ16/ABCC9/RYR2/GRIA3/CHRNB2/KCNH6/KCNJ3	18
MF	GO:0005242	inward rectifier potassium channel activity	8/928	27/18410	3.80782e-05	0.00155302	0.00140066	KCNJ11/KCNH2/KCNJ5/ABCC8/KCNJ16/ABCC9/KCNH6/KCNJ3	8
MF	GO:0008201	heparin binding	22/928	168/18410	3.85957e-05	0.00155302	0.00140066	PTPRC/CCL23/SMOC1/VTN/CXCL13/SERPINA10/SLIT1/SELP/PLA2G2D/NELL2/APOH/SMOC2/ADAMTS8/APLP1/RSPO1/SLIT3/RTN4RL1/SELL/SFRP1/ELANE/CTSG/LPL	22
MF	GO:0008528	G protein-coupled peptide receptor activity	20/928	148/18410	5.46374e-05	0.00209857	0.0018927	CXCR4/GCGR/AGTR1/CCKBR/GLP1R/KISS1R/GP1BA/TACR1/AVPR1B/XCR1/GIPR/CCR4/SORCS1/NTSR1/CCR7/SSTR2/NPR1/ADCYAP1R1/SSTR3/CXCR6	20
MF	GO:0071723	lipopeptide binding	5/928	10/18410	6.5607e-05	0.00241034	0.00217389	LBP/CD1D/CD1B/CD1E/CD1C	5
MF	GO:0001653	peptide receptor activity	20/928	154/18410	9.60862e-05	0.00338303	0.00305116	CXCR4/GCGR/AGTR1/CCKBR/GLP1R/KISS1R/GP1BA/TACR1/AVPR1B/XCR1/GIPR/CCR4/SORCS1/NTSR1/CCR7/SSTR2/NPR1/ADCYAP1R1/SSTR3/CXCR6	20
MF	GO:0015276	ligand-gated ion channel activity	19/928	145/18410	0.000126298	0.00410467	0.003702	GRIK3/P2RX5/KCNJ11/MCOLN3/HCN2/MCOLN2/GRIK5/KCNH2/KCNJ5/GRIA2/ABCC8/KCNJ16/ABCC9/RYR2/GRIA3/GABRB3/CHRNB2/KCNH6/KCNJ3	19
MF	GO:0022834	ligand-gated channel activity	19/928	145/18410	0.000126298	0.00410467	0.003702	GRIK3/P2RX5/KCNJ11/MCOLN3/HCN2/MCOLN2/GRIK5/KCNH2/KCNJ5/GRIA2/ABCC8/KCNJ16/ABCC9/RYR2/GRIA3/GABRB3/CHRNB2/KCNH6/KCNJ3	19
MF	GO:0005539	glycosaminoglycan binding	26/928	234/18410	0.000135487	0.00424024	0.00382427	PTPRC/CCL23/SMOC1/VTN/CXCL13/SERPINA10/IGHM/SLIT1/SELP/SPOCK3/VIT/PLA2G2D/NELL2/LYVE1/APOH/SMOC2/ADAMTS8/APLP1/RSPO1/SLIT3/RTN4RL1/SELL/SFRP1/ELANE/CTSG/LPL	26
MF	GO:0051427	hormone receptor binding	8/928	32/18410	0.000144136	0.00434983	0.00392311	ADCYAP1/FABP4/UCN3/LEP/VIP/SOCS2/GNAO1/CCK	8
MF	GO:0030507	spectrin binding	7/928	26/18410	0.000228629	0.00651633	0.00587708	PTPRC/ANK2/PTPRN/DYNC1I1/GNB3/SPTBN4/ADD2	7
MF	GO:0017046	peptide hormone binding	10/928	52/18410	0.000231349	0.00651633	0.00587708	PRLR/GCGR/CCKBR/GLP1R/AVPR1B/GIPR/EBI3/GHR/NPR1/ADCYAP1R1	10
MF	GO:0051428	peptide hormone receptor binding	6/928	19/18410	0.000248522	0.00656253	0.00591874	ADCYAP1/UCN3/LEP/VIP/GNAO1/CCK	6
MF	GO:0098918	structural constituent of synapse	6/928	19/18410	0.000248522	0.00656253	0.00591874	PCLO/NEFH/NEFL/INA/BSN/DLG4	6
MF	GO:0004896	cytokine receptor activity	14/928	97/18410	0.000349948	0.0089608	0.00808175	CXCR4/PRLR/GFRA1/IL7R/XCR1/CCR4/EBI3/IL18RAP/IL20RB/CNTFR/GHR/CCR7/GFRA3/CXCR6	14
MF	GO:0015271	outward rectifier potassium channel activity	5/928	14/18410	0.000440008	0.0109355	0.00986272	KCNT2/KCNK2/KCNA3/KCNA5/KCNIP2	5
MF	GO:0015026	coreceptor activity	9/928	47/18410	0.000488152	0.0117854	0.0106292	CXCR4/CD28/LILRA4/NGFR/CD8B/IGSF1/CD8A/FCRL1/CXCR6	9
MF	GO:0030246	carbohydrate binding	27/928	270/18410	0.000560066	0.013146	0.0118564	FREM1/PRG4/LGALS12/CLEC10A/VTN/CLEC4F/CHI3L2/CD22/FCN1/GCK/SELP/CLEC17A/ATRNL1/CD69/CLECL1/GALNT16/PPP1R3F/GALNT13/KLRG1/LGALS9B/ENPP2/PTX3/NPTX2/SELL/KLRB1/ASGR2/FCER2	27
MF	GO:0086008	voltage-gated potassium channel activity involved in cardiac muscle cell action potential repolarization	5/928	15/18410	0.000632739	0.0144504	0.0130328	KCNH2/KCNJ5/KCNA5/KCNIP2/KCNJ3	5
MF	GO:0008009	chemokine activity	9/928	49/18410	0.000672517	0.0149546	0.0134876	CCL23/CCL19/CXCL13/CCL24/CXCL12/CCL2/C10orf99/CCL17/CCL21	9
MF	GO:0005200	structural constituent of cytoskeleton	14/928	104/18410	0.000718447	0.0155664	0.0140393	KRT6A/ANK2/KRT16/EPB41L3/NEFH/SPTB/SYNM/NEFL/SPTBN4/INA/ADD2/PRPH/NEFM/ACTL6B	14
MF	GO:0019957	C-C chemokine binding	6/928	24/18410	0.000993092	0.0209791	0.018921	CXCR4/XCR1/CCR4/CCR7/ACKR1/CXCR6	6
MF	GO:1901681	sulfur compound binding	26/928	267/18410	0.0010398	0.02143	0.0193277	ACACB/PTPRC/CCL23/SMOC1/VTN/CXCL13/SERPINA10/SLIT1/SELP/PLA2G2D/NELL2/APOH/SMOC2/ADAMTS8/APLP1/RSPO1/SLIT3/RYR2/RTN4RL1/SELL/OGDHL/SFRP1/ELANE/CTSG/LPL/PTGES	26
MF	GO:0003823	antigen binding	19/928	174/18410	0.00126934	0.0253167	0.0228331	CD48/IGHD/TRBV28/TRAV19/SLAMF1/FCN1/IGHM/IL7R/SLC7A8/TRBC1/TRAV8-4/CD1D/CD1B/TRBV7-9/IGHV7-4-1/CD1E/IGHV3-38/TRAV12-1/CD1C	19
MF	GO:0140375	immune receptor activity	17/928	148/18410	0.00128831	0.0253167	0.0228331	CXCR4/PRLR/GFRA1/LILRA4/IL7R/CR2/XCR1/CCR4/EBI3/IL18RAP/IL20RB/CNTFR/GHR/CCR7/CR1/GFRA3/CXCR6	17
MF	GO:0042562	hormone binding	12/928	87/18410	0.00135982	0.0261148	0.0235529	PRLR/GCGR/ATP1A2/CCKBR/GLP1R/AVPR1B/GIPR/EBI3/GHR/TTR/NPR1/ADCYAP1R1	12
MF	GO:0005245	voltage-gated calcium channel activity	8/928	45/18410	0.00165382	0.0310551	0.0280086	CNR1/CACNB2/CACNA1A/TSPOAP1/CACNA1H/CACNA2D2/CACNA1B/CACNA2D3	8
MF	GO:0071855	neuropeptide receptor binding	7/928	36/18410	0.00186913	0.034335	0.0309667	ADCYAP1/EDN3/POMC/CCKBR/UCN3/NMU/GNAO1	7
MF	GO:0019955	cytokine binding	16/928	141/18410	0.00200308	0.0360128	0.0324799	CXCR4/PRLR/TMC8/XCR1/NRROS/CCR4/EBI3/IL20RB/CNTFR/GHR/TCAP/CCR7/ACKR1/ELANE/CXCR6/CD36	16
MF	GO:0030506	ankyrin binding	5/928	19/18410	0.00207068	0.0364525	0.0328765	PTPRC/KCNJ11/SPTB/SPTBN4/NRCAM	5
MF	GO:0001540	amyloid-beta binding	11/928	81/18410	0.00241011	0.0415622	0.0374849	CLU/IAPP/CACNA1A/DLGAP3/GRIA2/NGFR/GRIA3/MAPK8IP2/CACNA1B/APBB1/CD36	11
MF	GO:0017075	syntaxin-1 binding	5/928	20/18410	0.00264758	0.0438667	0.0395634	SLC6A4/SNPH/SNAP25/CPLX2/UNC13A	5
MF	GO:0031681	G-protein beta-subunit binding	5/928	20/18410	0.00264758	0.0438667	0.0395634	RGS7/GNG2/GNG7/RGS11/GNG4	5
MF	GO:0019905	syntaxin binding	10/928	71/18410	0.00285056	0.0454476	0.0409892	SLC6A4/SNPH/CACNA1A/SNAP25/BAIAP3/CPLX2/SYT7/UNC13A/CPLX1/SYT5	10
MF	GO:0042379	chemokine receptor binding	10/928	71/18410	0.00285056	0.0454476	0.0409892	CCL23/CCL19/CXCL13/CCL24/CXCL12/CCL2/TFF2/C10orf99/CCL17/CCL21	10
MF	GO:0033130	acetylcholine receptor binding	4/928	13/18410	0.00318079	0.0488684	0.0440744	LY6H/PSCA/RIC3/DLG4	4
MF	GO:0099186	structural constituent of postsynapse	4/928	13/18410	0.00318079	0.0488684	0.0440744	NEFH/NEFL/INA/DLG4	4
MF	GO:0001614	purinergic nucleotide receptor activity	5/928	21/18410	0.00333251	0.0493132	0.0444755	P2RX5/P2RY1/P2RY12/P2RY10/GPR171	5
MF	GO:0016502	nucleotide receptor activity	5/928	21/18410	0.00333251	0.0493132	0.0444755	P2RX5/P2RY1/P2RY12/P2RY10/GPR171	5
MF	GO:0005184	neuropeptide hormone activity	6/928	30/18410	0.00338481	0.0493132	0.0444755	ADCYAP1/CRH/VGF/VIP/CCK/CARTPT	6
MF	GO:0017080	sodium channel regulator activity	7/928	40/18410	0.00350499	0.0501986	0.0452741	FXYD4/SCN3B/SCN2B/FXYD2/FGF14/FGF12/FXYD6	7
