# Supplementary material for: An Aggrephagy-Related LncRNA Signature for the Prognosis of Pancreatic Adenocarcinoma
Source: Genes (Basel). 2023 Jan 2;14(1):124. doi: 10.3390/genes14010124 (PMC9859148; doi:10.3390/genes14010124)
Supplement: Supplementary file 1 [file genes-14-00124-s001.zip › table S5.xls]

## Sheet: Supplementary Table5
ID	Description	GeneRatio	BgRatio	pvalue	p.adjust	qvalue	geneID	Count
hsa04911	Insulin secretion	25/407	86/8170	2.44126e-13	6.9576e-11	5.67915e-11	ADCYAP1/RAB3A/GPR119/KCNJ11/ADCY1/PCLO/ATP1A2/GCG/GLP1R/PRKCG/GCK/SNAP25/FXYD2/ATP1B2/INS/CAMK2B/ADCY2/FFAR1/ABCC8/PRKCB/RYR2/ADCYAP1R1/CCK/KCNMB2/RIMS2	25
hsa04080	Neuroactive ligand-receptor interaction	45/407	362/8170	8.57539e-09	8.53876e-07	6.96977e-07	CNR1/GRIK3/ADCYAP1/EDN3/P2RX5/PRLR/CHRM4/P2RY1/GCGR/AGTR1/GCG/POMC/CCKBR/IAPP/GLP1R/KISS1R/TACR1/AVPR1B/GRIK5/UCN3/NMU/GRIA2/LEP/AGT/GIPR/CRH/ADRA2C/SST/NTSR1/SLURP1/GHR/SSTR2/VGF/PTGFR/P2RY10/GRIA3/GABRB3/VIP/CHRNB2/CNR2/ADCYAP1R1/CTSG/CCK/DRD2/SSTR3	45
hsa04640	Hematopoietic cell lineage	21/407	99/8170	1.16918e-08	8.53876e-07	6.96977e-07	MS4A1/CD22/GP1BA/IL7R/CD19/CR2/CD8B/CD3E/CD1D/CD8A/CD7/CD1B/CR1/CD3D/CD1E/CD5/CD37/CD36/CD1C/FCER2/CD3G	21
hsa04514	Cell adhesion molecules	27/407	157/8170	1.19842e-08	8.53876e-07	6.96977e-07	PTPRC/ITGAL/NLGN4X/ICAM3/NEGR1/CD22/CD40LG/LRRC4/SELP/NCAM1/CD28/LRRC4B/MADCAM1/CD8B/TIGIT/NRCAM/CD8A/CD6/CTLA4/MPZ/ICOS/SELL/CADM3/NFASC/CDH4/CLDN18/PDCD1	27
hsa05340	Primary immunodeficiency	13/407	38/8170	1.66763e-08	9.50551e-07	7.75888e-07	PTPRC/CD40LG/TNFRSF13B/IL7R/CD19/CD8B/CD3E/CD8A/ICOS/ZAP70/TNFRSF13C/CD3D/CD79A	13
hsa04713	Circadian entrainment	19/407	97/8170	2.24595e-07	1.06683e-05	8.70799e-06	ADCYAP1/ADCY1/PRKCG/GNG2/CAMK2B/RASD1/GNG7/KCNJ5/GRIA2/ADCY2/GNB3/GNG4/PRKCB/CACNA1H/RYR2/GRIA3/GNAO1/ADCYAP1R1/KCNJ3	19
hsa04660	T cell receptor signaling pathway	19/407	104/8170	6.99686e-07	2.84872e-05	2.32527e-05	PTPRC/NFATC2/CD40LG/CD28/GRAP2/NFATC1/CD247/CD8B/CD3E/CD8A/MAPK10/CTLA4/PAK3/ICOS/ZAP70/CD3D/CD3G/ITK/PDCD1	19
hsa04728	Dopaminergic synapse	21/407	132/8170	1.95591e-06	6.96792e-05	5.68757e-05	SLC18A2/KIF5C/PPP2R2B/PRKCG/CACNA1A/GNG2/CAMK2B/CALY/GNG7/KCNJ5/GRIA2/GNB3/GNG4/MAPK10/KIF5A/PRKCB/GRIA3/GNAO1/CACNA1B/DRD2/KCNJ3	21
hsa04950	Maturity onset diabetes of the young	9/407	26/8170	2.53509e-06	8.02778e-05	6.55269e-05	MAFA/PAX6/NKX6-1/RFX6/IAPP/GCK/NKX2-2/INS/NEUROD1	9
hsa04024	cAMP signaling pathway	28/407	221/8170	4.40955e-06	0.000125672	0.00010258	ADCYAP1/EDN3/GPR119/ADCY1/ATP1A2/GCG/POMC/GLP1R/HCN2/FXYD2/ATP1B2/CAMK2B/GRIA2/ADCY2/NFATC1/GIPR/CRH/PDE3B/ATP2A3/SST/MAPK10/SSTR2/RYR2/GRIA3/VIP/NPR1/ADCYAP1R1/DRD2	28
hsa04727	GABAergic synapse	16/407	89/8170	6.62409e-06	0.000171624	0.000140088	SLC12A5/ADCY1/PRKCG/CACNA1A/ABAT/GNG2/GNG7/ADCY2/GNB3/GNG4/GAD2/PRKCB/HAP1/GABRB3/GNAO1/CACNA1B	16
hsa05032	Morphine addiction	16/407	91/8170	8.91786e-06	0.000211799	0.000172881	ADCY1/PRKCG/CACNA1A/GNG2/GNG7/KCNJ5/PDE8B/ADCY2/GNB3/PDE3B/GNG4/PRKCB/GABRB3/GNAO1/CACNA1B/KCNJ3	16
hsa04930	Type II diabetes mellitus	11/407	46/8170	1.12483e-05	0.000246598	0.000201286	MAFA/KCNJ11/GCK/CACNA1A/INS/ABCC8/MAPK10/SLC2A4/ADIPOQ/SOCS2/CACNA1B	11
hsa04060	Cytokine-cytokine receptor interaction	32/407	295/8170	2.45865e-05	0.000499673	0.000407859	CXCR4/IL16/CCL23/PRLR/CCL19/CXCL13/CCL24/CD40LG/TNFRSF13B/CXCL12/CCL2/TNFSF8/IL7R/BMP5/XCR1/NGFR/LEP/CCR4/EBI3/IL18RAP/IL20RB/LTB/CNTFR/GHR/CCR7/LTA/CCL17/TNFRSF13C/CD27/ACVR1C/CXCR6/CCL21	32
hsa05144	Malaria	11/407	50/8170	2.62986e-05	0.000499673	0.000407859	ITGAL/HBB/CD40LG/CCL2/SELP/HBA2/CR1/MET/KLRB1/ACKR1/CD36	11
hsa04062	Chemokine signaling pathway	23/407	192/8170	7.74751e-05	0.00138003	0.00112645	CXCR4/CCL23/RASGRP2/CCL19/ADCY1/CXCL13/CCL24/CXCL12/CCL2/GNG2/XCR1/GNG7/ELMO1/ADCY2/GNB3/CCR4/GNG4/PRKCB/CCR7/CCL17/CXCR6/ITK/CCL21	23
hsa04061	Viral protein interaction with cytokine and cytokine receptor	15/407	100/8170	0.000115278	0.0019326	0.00157749	CXCR4/CCL23/CCL19/CXCL13/CCL24/CXCL12/CCL2/XCR1/CCR4/IL18RAP/IL20RB/CCR7/LTA/CCL17/CCL21	15
hsa04724	Glutamatergic synapse	16/407	114/8170	0.000153974	0.00243793	0.00198996	GRIK3/ADCY1/PRKCG/CACNA1A/GNG2/GRIK5/GNG7/GRIA2/ADCY2/GNB3/GNG4/PRKCB/GRIA3/GNAO1/DLG4/KCNJ3	16
hsa04726	Serotonergic synapse	16/407	115/8170	0.000170866	0.002563	0.00209205	SLC6A4/SLC18A2/CYP2C8/TPH1/PRKCG/CACNA1A/GNG2/GNG7/KCNJ5/GNB3/GNG4/PRKCB/GABRB3/GNAO1/CACNA1B/KCNJ3	16
hsa04925	Aldosterone synthesis and secretion	14/407	98/8170	0.000326791	0.00459955	0.00375439	ADCY1/ATP1A2/AGTR1/POMC/PRKCG/ATP1B2/KCNK3/CAMK2B/KCNJ5/ADCY2/AGT/PRKCB/CACNA1H/NPR1	14
hsa04971	Gastric acid secretion	12/407	76/8170	0.000338914	0.00459955	0.00375439	ADCY1/KCNK2/ATP1A2/CCKBR/PRKCG/ATP1B2/CAMK2B/ADCY2/SST/KCNJ16/PRKCB/SSTR2	12
hsa04960	Aldosterone-regulated sodium reabsorption	8/407	37/8170	0.000381561	0.00473606	0.00386581	FXYD4/IGF1/ATP1A2/PRKCG/FXYD2/ATP1B2/INS/PRKCB	8
hsa04723	Retrograde endocannabinoid signaling	18/407	148/8170	0.000382208	0.00473606	0.00386581	CNR1/ADCY1/PRKCG/CACNA1A/GNG2/GNG7/KCNJ5/GRIA2/ADCY2/GNB3/GNG4/MAPK10/PRKCB/GRIA3/GABRB3/GNAO1/CACNA1B/KCNJ3	18
hsa04725	Cholinergic synapse	15/407	113/8170	0.000455445	0.00540841	0.00441462	CHRM4/ADCY1/PRKCG/CACNA1A/GNG2/CAMK2B/GNG7/ADCY2/GNB3/GNG4/PRKCB/CHRNB2/GNAO1/CACNA1B/KCNJ3	15
hsa04020	Calcium signaling pathway	24/407	240/8170	0.000846374	0.00964867	0.00787573	VEGFD/CXCR4/P2RX5/ADCY1/MCOLN3/AGTR1/CCKBR/PRKCG/MCOLN2/CACNA1A/RET/TACR1/SLC8A2/AVPR1B/CAMK2B/ADCY2/ATP2A3/NTSR1/PRKCB/PTGFR/CACNA1H/RYR2/MET/CACNA1B	24
hsa04261	Adrenergic signaling in cardiomyocytes	17/407	150/8170	0.00123387	0.0135251	0.0110399	ADCY1/ATP1A2/AGTR1/PPP2R2B/CACNB2/SLC8A2/FXYD2/ATP1B2/CAMK2B/ADCY2/AGT/ATP2A3/PPP1R1A/RYR2/CACNA2D2/SCN7A/CACNA2D3	17
hsa04927	Cortisol synthesis and secretion	10/407	65/8170	0.00128769	0.0135922	0.0110947	ADCY1/KCNK2/AGTR1/POMC/NR0B1/KCNK3/PDE8B/ADCY2/AGT/CACNA1H	10
hsa04721	Synaptic vesicle cycle	11/407	78/8170	0.00156081	0.0158868	0.0129676	SLC6A4/SLC18A2/RAB3A/CACNA1A/SNAP25/CPLX2/ATP6V0E2/UNC13A/CPLX1/CACNA1B/ATP6V1G2	11
hsa04672	Intestinal immune network for IgA production	8/407	49/8170	0.00264195	0.0253199	0.0206674	CXCR4/CD40LG/TNFRSF13B/CXCL12/CD28/MADCAM1/ICOS/TNFRSF13C	8
hsa04730	Long-term depression	9/407	60/8170	0.00266526	0.0253199	0.0206674	IGF1/PRKCG/CACNA1A/GRIA2/CRH/PRKCB/GNAZ/GRIA3/GNAO1	9
hsa04918	Thyroid hormone synthesis	10/407	75/8170	0.00383137	0.0352239	0.0287516	GPX3/ADCY1/ATP1A2/PRKCG/FXYD2/ATP1B2/ADCY2/PRKCB/TTR/ASGR2	10
hsa04940	Type I diabetes mellitus	7/407	43/8170	0.00491448	0.0437696	0.035727	PTPRN/CD28/INS/PTPRN2/GAD2/LTA/CPE	7
hsa04010	MAPK signaling pathway	25/407	294/8170	0.00608039	0.0525124	0.0428633	VEGFD/MAP4K1/RASGRP2/EFNA3/IGF1/EREG/RASGRF1/PRKCG/CACNB2/CACNA1A/INS/HSPA1B/NGFR/NFATC1/PTPRR/MAPK8IP1/MAPK10/PRKCB/CACNA1H/MET/MAPK8IP2/CACNA2D2/CACNA1B/MAPT/CACNA2D3	25
hsa04920	Adipocytokine signaling pathway	9/407	69/8170	0.0068935	0.0577838	0.0471661	ACACB/G6PC2/POMC/RXRG/LEP/MAPK10/SLC2A4/ADIPOQ/CD36	9
hsa04659	Th17 cell differentiation	12/407	108/8170	0.00726653	0.0591704	0.0482979	NFATC2/RXRG/NFATC1/CD247/EBI3/CD3E/MAPK10/TBX21/ZAP70/CD3D/IRF4/CD3G	12
hsa04923	Regulation of lipolysis in adipocytes	8/407	58/8170	0.0076074	0.0602253	0.0491589	PLIN1/ADCY1/FABP4/INS/AQP7/ADCY2/PDE3B/NPR1	8
