# Supplementary material for: An Aggrephagy-Related LncRNA Signature for the Prognosis of Pancreatic Adenocarcinoma
Source: Genes (Basel). 2023 Jan 2;14(1):124. doi: 10.3390/genes14010124 (PMC9859148; doi:10.3390/genes14010124)
Supplement: Supplementary file 1 [file genes-14-00124-s001.zip › table S6.xls]

## Sheet: Supplementary Table6
id	logFC	AveExpr	t	P.Value	adj.P.Val	B
KEGG_PENTOSE_PHOSPHATE_PATHWAY	0.285978	-0.0333017	6.70629	2.2e-10	4.1e-08	13.2858
KEGG_PENTOSE_AND_GLUCURONATE_INTERCONVERSIONS	0.259424	-0.00524206	6.4413	9.4e-10	8.75e-08	11.9058
KEGG_GLYCOLYSIS_GLUCONEOGENESIS	0.227399	-0.0142074	6.22083	3.06e-09	1.9e-07	10.7845
KEGG_DRUG_METABOLISM_OTHER_ENZYMES	0.201648	-0.0133575	5.88123	1.79e-08	8.35e-07	9.1078
KEGG_STARCH_AND_SUCROSE_METABOLISM	0.189806	0.013479	5.53486	1.02e-07	3.79e-06	7.46459
KEGG_PORPHYRIN_AND_CHLOROPHYLL_METABOLISM	0.195788	-0.0133839	5.33834	2.65e-07	8.21e-06	6.56394
KEGG_NEUROACTIVE_LIGAND_RECEPTOR_INTERACTION	-0.176495	-0.0032315	-5.27188	3.64e-07	9.37e-06	6.26477
KEGG_STEROID_HORMONE_BIOSYNTHESIS	0.178504	0.0194546	5.25018	4.03e-07	9.37e-06	6.16765
KEGG_FRUCTOSE_AND_MANNOSE_METABOLISM	0.203856	-0.0374246	5.22427	4.56e-07	9.42e-06	6.0521
KEGG_GLYCOSPHINGOLIPID_BIOSYNTHESIS_LACTO_AND_NEOLACTO_SERIES	0.180663	-0.0257567	5.14629	6.58e-07	1.22e-05	5.70694
KEGG_ASCORBATE_AND_ALDARATE_METABOLISM	0.22094	0.0110533	5.1043	8e-07	1.35e-05	5.52267
KEGG_TAURINE_AND_HYPOTAURINE_METABOLISM	-0.243976	-0.0194889	-5.07156	9.31e-07	1.44e-05	5.37979
KEGG_TASTE_TRANSDUCTION	-0.139235	-0.0161162	-4.88563	2.18e-06	3.12e-05	4.58166
KEGG_METABOLISM_OF_XENOBIOTICS_BY_CYTOCHROME_P450	0.18007	0.010952	4.57991	8.38e-06	0.000111357	3.3198
KEGG_STEROID_BIOSYNTHESIS	0.24675	-0.0403185	4.46072	1.39e-05	0.000172792	2.84539
KEGG_FOLATE_BIOSYNTHESIS	0.192605	0.0022546	4.29828	2.74e-05	0.000318791	2.21512
KEGG_ABC_TRANSPORTERS	-0.14026	-0.0289517	-4.15512	4.9e-05	0.000530853	1.67552
KEGG_GLYCOSPHINGOLIPID_BIOSYNTHESIS_GANGLIO_SERIES	-0.199776	-0.0308493	-4.14351	5.14e-05	0.000530853	1.63245
KEGG_HUNTINGTONS_DISEASE	0.169563	-0.0372267	4.08167	6.57e-05	0.000643202	1.40458
KEGG_PROTEASOME	0.24722	-0.0219054	4.06202	7.1e-05	0.000658902	1.33278
KEGG_RETINOL_METABOLISM	0.155975	-0.00083113	4.0432	7.65e-05	0.000658902	1.26428
KEGG_ALZHEIMERS_DISEASE	0.163241	-0.0361684	4.03834	7.79e-05	0.000658902	1.24665
KEGG_ARGININE_AND_PROLINE_METABOLISM	0.129416	-0.0282914	4.00035	9.04e-05	0.00073123	1.1093
KEGG_LIMONENE_AND_PINENE_DEGRADATION	0.194366	-0.0394344	3.78868	0.00020294	0.00154197	0.364327
KEGG_GLUTATHIONE_METABOLISM	0.134678	-0.0287931	3.78306	0.000207255	0.00154197	0.344996
KEGG_SYSTEMIC_LUPUS_ERYTHEMATOSUS	0.144521	-0.0214489	3.75534	0.000229809	0.00164402	0.250113
KEGG_CALCIUM_SIGNALING_PATHWAY	-0.121878	-0.0122801	-3.52825	0.000524138	0.00356259	-0.504449
KEGG_P53_SIGNALING_PATHWAY	0.147461	-0.0344502	3.52177	0.000536304	0.00356259	-0.525373
KEGG_MISMATCH_REPAIR	0.204301	-0.0469457	3.48195	0.00061712	0.00395808	-0.653266
KEGG_DNA_REPLICATION	0.209048	-0.0431558	3.46384	0.000657517	0.00398158	-0.710986
KEGG_CELL_CYCLE	0.171825	-0.0389949	3.4583	0.000670357	0.00398158	-0.728583
KEGG_DRUG_METABOLISM_CYTOCHROME_P450	0.131211	0.00534463	3.45211	0.000685002	0.00398158	-0.748245
KEGG_O_GLYCAN_BIOSYNTHESIS	0.146513	-0.0130383	3.43558	0.000725575	0.0040896	-0.800573
KEGG_GALACTOSE_METABOLISM	0.15315	-0.0151882	3.42475	0.000753341	0.00412122	-0.834707
KEGG_BASE_EXCISION_REPAIR	0.181429	-0.0434351	3.39272	0.000841441	0.00447166	-0.93516
KEGG_AMINO_SUGAR_AND_NUCLEOTIDE_SUGAR_METABOLISM	0.144443	-0.0357264	3.33703	0.00101794	0.00525934	-1.10784
KEGG_PARKINSONS_DISEASE	0.158062	-0.0396021	3.30909	0.00111896	0.00548192	-1.19351
KEGG_RIBOSOME	0.244846	-0.0406608	3.30883	0.00111996	0.00548192	-1.19432
KEGG_OXIDATIVE_PHOSPHORYLATION	0.163761	-0.0373323	3.27223	0.00126656	0.00604051	-1.30555
KEGG_PRIMARY_BILE_ACID_BIOSYNTHESIS	-0.150132	-0.0238443	-3.23755	0.00142184	0.00661155	-1.40998
KEGG_ALANINE_ASPARTATE_AND_GLUTAMATE_METABOLISM	0.103529	-0.0332368	3.21842	0.00151485	0.00687227	-1.46715
KEGG_PYRIMIDINE_METABOLISM	0.128321	-0.0431342	3.1802	0.00171784	0.00760756	-1.58044
KEGG_TERPENOID_BACKBONE_BIOSYNTHESIS	0.174651	-0.047546	3.13768	0.0019731	0.00853482	-1.70505
KEGG_ASTHMA	-0.195492	-0.0100134	-3.12134	0.00208028	0.0087939	-1.75256
KEGG_HOMOLOGOUS_RECOMBINATION	0.160699	-0.040742	3.05762	0.00255145	0.010546	-1.93562
KEGG_PATHOGENIC_ESCHERICHIA_COLI_INFECTION	0.135599	-0.0281472	3.03714	0.00272259	0.0110087	-1.99372
KEGG_VASCULAR_SMOOTH_MUSCLE_CONTRACTION	-0.111766	-0.013868	-3.01733	0.00289816	0.0114693	-2.04959
KEGG_CARDIAC_MUSCLE_CONTRACTION	0.101844	-0.0297536	2.99056	0.00315201	0.012214	-2.12457
KEGG_GLYOXYLATE_AND_DICARBOXYLATE_METABOLISM	0.143044	-0.0547362	2.94567	0.00362394	0.0137562	-2.24895
KEGG_TYPE_II_DIABETES_MELLITUS	-0.113165	-0.0240419	-2.93704	0.00372167	0.0138446	-2.27264
KEGG_JAK_STAT_SIGNALING_PATHWAY	-0.111366	-0.0172459	-2.80986	0.00547303	0.0199605	-2.61473
KEGG_NUCLEOTIDE_EXCISION_REPAIR	0.13997	-0.0482772	2.73832	0.00676024	0.0241809	-2.80103
KEGG_LINOLEIC_ACID_METABOLISM	0.111715	-0.000188644	2.71881	0.00715603	0.0251136	-2.85108
KEGG_THYROID_CANCER	0.129443	-0.0269604	2.70182	0.00751767	0.0258942	-2.89439
KEGG_CITRATE_CYCLE_TCA_CYCLE	0.156967	-0.0374262	2.68548	0.00788083	0.0266515	-2.9358
KEGG_AMINOACYL_TRNA_BIOSYNTHESIS	0.152901	-0.041306	2.66193	0.00843232	0.0280074	-2.99508
KEGG_PRIMARY_IMMUNODEFICIENCY	-0.154174	-0.0258563	-2.64608	0.00882275	0.02879	-3.0347
KEGG_HEMATOPOIETIC_CELL_LINEAGE	-0.133943	-0.00853805	-2.56805	0.0109925	0.0348083	-3.22657
KEGG_ALLOGRAFT_REJECTION	-0.17208	-0.0200791	-2.56646	0.0110414	0.0348083	-3.23043
KEGG_CELL_ADHESION_MOLECULES_CAMS	-0.125267	-0.0160634	-2.51142	0.0128548	0.0397556	-3.36248
KEGG_N_GLYCAN_BIOSYNTHESIS	0.122429	-0.037548	2.50625	0.0130381	0.0397556	-3.37476
KEGG_PHENYLALANINE_METABOLISM	0.0870053	-0.0347675	2.47738	0.0141049	0.0423148	-3.44281
KEGG_OTHER_GLYCAN_DEGRADATION	-0.126081	-0.0369107	-2.466	0.0145462	0.0429458	-3.46942
KEGG_ADHERENS_JUNCTION	0.125824	-0.0220019	2.43819	0.0156771	0.0455616	-3.53401
KEGG_GLYCOSAMINOGLYCAN_BIOSYNTHESIS_CHONDROITIN_SULFATE	-0.139807	-0.0346845	-2.42359	0.0163017	0.0458437	-3.56765
KEGG_INTESTINAL_IMMUNE_NETWORK_FOR_IGA_PRODUCTION	-0.144671	-0.0106444	-2.42281	0.0163353	0.0458437	-3.56943
KEGG_BLADDER_CANCER	0.0986373	-0.0346014	2.41874	0.0165136	0.0458437	-3.57877
